# Supplementary material for: Transient ocular hypertension remodels astrocytes through S100B
Source: PLoS One. 2025 Feb 5;20(2):e0313556. doi: 10.1371/journal.pone.0313556 (PMC11798533; doi:10.1371/journal.pone.0313556)
Supplement: S1 Table — (XLSX) [file pone.0313556.s006.xlsx]

## Sheet: All measurements
		siRNA_ S100B vs siRNA_ control	Sample Name	siRNA_S100B	siRNA_control			Sample Name	siRNA_ S100B	siRNA_ control	siRNA_ S100B	siRNA_ control
Ensembl ID	gene name	Fold Change	gene name	Processed log2	Processed log2	biotype	description	gene name	Normalized FPKM	Normalized FPKM	Normalized Count	Normalized Count
ENSMUSG00000000001	Gnai3	-2.18572	Gnai3	-0.564056	0.564056	protein_coding	G protein subunit alpha i3	Gnai3	14.4219	31.5223	669.27	1462.84
ENSMUSG00000000003	Pbsn	1	Pbsn	0	0	protein_coding	probasin	Pbsn	0	0	0	0
ENSMUSG00000000028	Cdc45	1.19542	Cdc45	0.128758	-0.128758	protein_coding	cell division cycle 45	Cdc45	6.50513	5.44172	160.708	140.584
ENSMUSG00000000031	H19	-1.36127	H19	-0.222476	0.222476	lincRNA	H19, imprinted maternally expressed transcript	H19	917.196	1248.55	27341.4	37852
ENSMUSG00000000037	Scml2	-1.25867	Scml2	-0.165951	0.165951	protein_coding	Scm polycomb group protein like 2	Scml2	0.633525	0.7974	32.5481	19.6619
ENSMUSG00000000049	Apoh	-2.57698	Apoh	-0.682842	0.682842	protein_coding	apolipoprotein H	Apoh	0.20373	0.525009	3.05139	7.86337
ENSMUSG00000000056	Narf	1.05813	Narf	0.040758	-0.040758	protein_coding	nuclear prelamin A recognition factor	Narf	22.3879	21.158	1070.02	1053.88
ENSMUSG00000000058	Cav2	-2.18934	Cav2	-0.565248	0.565248	protein_coding	caveolin 2	Cav2	3.8999	8.53821	108.833	214.314
ENSMUSG00000000078	Klf6	-1.29798	Klf6	-0.188137	0.188137	protein_coding	Kruppel-like transcription factor 6	Klf6	29.031	37.6818	1767.77	2294.54
ENSMUSG00000000085	Scmh1	1.19231	Scmh1	0.126877	-0.126877	protein_coding	sex comb on midleg homolog 1	Scmh1	65.8798	55.2541	1335.49	1222.97
ENSMUSG00000000088	Cox5a	1.17949	Cox5a	0.119085	-0.119085	protein_coding	cytochrome c oxidase subunit 5A	Cox5a	177.179	150.216	1309.95	1110.6
ENSMUSG00000000093	Tbx2	1	Tbx2	0	0	protein_coding	T-box 2	Tbx2	0.0391746	0.0189319	2.03426	0.983093
ENSMUSG00000000094	Tbx4	1.21635	Tbx4	0.141279	-0.141279	protein_coding	T-box 4	Tbx4	0.121635	0	5.08564	0
ENSMUSG00000000103	Zfy2	1	Zfy2	0	0	protein_coding	zinc finger protein 2, Y-linked	Zfy2	0	0	0	0
ENSMUSG00000000120	Ngfr	1	Ngfr	0	0	protein_coding	nerve growth factor receptor (TNFR superfamily, member 16)	Ngfr	0.0826974	0.0799302	4.06851	3.93237
ENSMUSG00000000125	Wnt3	1	Wnt3	0	0	protein_coding	wingless-type MMTV integration site family, member 3	Wnt3	0	0	0	0
ENSMUSG00000000126	Wnt9a	-1.22676	Wnt9a	-0.147428	0.147428	protein_coding	wingless-type MMTV integration site family, member 9A	Wnt9a	1.67885	2.05955	79.336	97.3262
ENSMUSG00000000127	Fer	-1.37387	Fer	-0.229124	0.229124	protein_coding	FER tyrosine kinase	Fer	4.64564	6.38252	195.289	270.351
ENSMUSG00000000131	Xpo6	-1.66734	Xpo6	-0.368773	0.368773	protein_coding	exportin 6	Xpo6	35.1805	58.6578	1478.9	1922.93
ENSMUSG00000000134	Tfe3	-1.28149	Tfe3	-0.17891	0.17891	protein_coding	transcription factor E3	Tfe3	42.0113	53.837	1329.39	1489.39
ENSMUSG00000000142	Axin2	-1.61436	Axin2	-0.345479	0.345479	protein_coding	axin 2	Axin2	2.37307	3.83098	104.764	87.4953
ENSMUSG00000000148	Brat1	-1.02926	Brat1	-0.0208038	0.0208038	protein_coding	BRCA1-associated ATM activator 1	Brat1	10.2153	10.5142	478.05	489.58
ENSMUSG00000000149	Gna12	1.05757	Gna12	0.0403776	-0.0403776	protein_coding	guanine nucleotide binding protein, alpha 12	Gna12	43.0494	40.7059	2098.33	1983.91
ENSMUSG00000000154	Slc22a18	1.36075	Slc22a18	0.222199	-0.222199	protein_coding	solute carrier family 22 (organic cation transporter), member 18	Slc22a18	8.00317	5.88146	152.569	117.971
ENSMUSG00000000157	Itgb2l	1	Itgb2l	0	0	protein_coding	integrin beta 2-like	Itgb2l	0	0	0	0
ENSMUSG00000000159	Igsf5	1	Igsf5	0	0	protein_coding	immunoglobulin superfamily, member 5	Igsf5	0	0	0	0
ENSMUSG00000000167	Pih1d2	1.58375	Pih1d2	0.331671	-0.331671	protein_coding	PIH1 domain containing 2	Pih1d2	1.88762	1.19187	24.4109	19.8196
ENSMUSG00000000168	Dlat	1.03467	Dlat	0.0245876	-0.0245876	protein_coding	dihydrolipoamide S-acetyltransferase	Dlat	38.4616	37.1727	863.542	962.448
ENSMUSG00000000171	Sdhd	1.28008	Sdhd	0.178114	-0.178114	protein_coding	succinate dehydrogenase complex, subunit D, integral membrane protein	Sdhd	110.933	86.6613	1824.73	1425.49
ENSMUSG00000000182	Fgf23	1.66451	Fgf23	0.367549	-0.367549	protein_coding	fibroblast growth factor 23	Fgf23	0.166451	0.0804407	4.06851	1.96619
ENSMUSG00000000183	Fgf6	1	Fgf6	0	0	protein_coding	fibroblast growth factor 6	Fgf6	0.0150537	0.01455	1.01713	0.983093
ENSMUSG00000000184	Ccnd2	-1.19278	Ccnd2	-0.127161	0.127161	protein_coding	cyclin D2	Ccnd2	206.769	246.629	16603.2	18207.5
ENSMUSG00000000194	Gpr107	1.12752	Gpr107	0.0865748	-0.0865748	protein_coding	G protein-coupled receptor 107	Gpr107	52.8234	46.8493	2007.39	2041.88
ENSMUSG00000000197	Nalcn	-1.11298	Nalcn	-0.0772144	0.0772144	protein_coding	sodium leak channel, non-selective	Nalcn	0.320125	0.356293	33.5652	37.3575
ENSMUSG00000000202	Btbd17	1.32834	Btbd17	0.204812	-0.204812	protein_coding	BTB domain containing 17	Btbd17	0.132834	0	3.05139	0
ENSMUSG00000000204	Slfn4	1	Slfn4	0	0	protein_coding	schlafen 4	Slfn4	0	0	0	0
ENSMUSG00000000214	Th	1	Th	0	0	protein_coding	tyrosine hydroxylase	Th	0	0.0796935	0	1.96619
ENSMUSG00000000215	Ins2	1	Ins2	0	0	protein_coding	insulin II	Ins2	0	0	0	0
ENSMUSG00000000216	Scnn1g	1	Scnn1g	0	0	protein_coding	sodium channel, nonvoltage-gated 1 gamma	Scnn1g	0	0	0	0
ENSMUSG00000000223	Drp2	1.45508	Drp2	0.270551	-0.270551	protein_coding	dystrophin related protein 2	Drp2	1.53152	1.05253	115.953	89.4615
ENSMUSG00000000244	Tspan32	-2.89037	Tspan32	-0.765627	0.765627	protein_coding	tetraspanin 32	Tspan32	0	0.289037	0	3.93237
ENSMUSG00000000247	Lhx2	1	Lhx2	0	0	protein_coding	LIM homeobox protein 2	Lhx2	0.0449003	0.0622928	1.01713	0.983093
ENSMUSG00000000248	Clec2g	1	Clec2g	0	0	protein_coding	C-type lectin domain family 2, member g	Clec2g	0	0	0	0
ENSMUSG00000000253	Gmpr	1.8392	Gmpr	0.43954	-0.43954	protein_coding	guanosine monophosphate reductase	Gmpr	7.78913	4.23506	162.741	88.4784
ENSMUSG00000000263	Glra1	1	Glra1	0	0	protein_coding	glycine receptor, alpha 1 subunit	Glra1	0	0.0406467	0	0.983093
ENSMUSG00000000266	Mid2	-2.21983	Mid2	-0.575224	0.575224	protein_coding	midline 2	Mid2	1.85826	4.12502	142.398	244.79
ENSMUSG00000000275	Trim25	1.30423	Trim25	0.191597	-0.191597	protein_coding	tripartite motif-containing 25	Trim25	4.81687	3.69328	393.629	301.81
ENSMUSG00000000276	Dgke	1.12281	Dgke	0.0835585	-0.0835585	protein_coding	diacylglycerol kinase, epsilon	Dgke	2.76213	2.46001	217.665	215.297
ENSMUSG00000000278	Scpep1	-1.06307	Scpep1	-0.0441206	0.0441206	protein_coding	serine carboxypeptidase 1	Scpep1	297.669	316.444	8553.63	9093.14
ENSMUSG00000000282	Mnt	-1.16774	Mnt	-0.111857	0.111857	protein_coding	max binding protein	Mnt	17.4173	20.3388	943.895	1182.66
ENSMUSG00000000290	Itgb2	1.61392	Itgb2	0.345283	-0.345283	protein_coding	integrin beta 2	Itgb2	1.23328	0.764154	23.394	31.459
ENSMUSG00000000295	Hddc2	1.1874	Hddc2	0.123901	-0.123901	protein_coding	HD domain containing 2	Hddc2	22.9005	19.2863	224.785	196.619
ENSMUSG00000000296	Tpd52l1	2.20905	Tpd52l1	0.571713	-0.571713	protein_coding	tumor protein D52-like 1	Tpd52l1	4.97679	2.25291	80.3531	36.3744
ENSMUSG00000000301	Pemt	1.12415	Pemt	0.0844191	-0.0844191	protein_coding	phosphatidylethanolamine N-methyltransferase	Pemt	5.31794	4.73062	50.8564	54.0701
ENSMUSG00000000303	Cdh1	-1.17218	Cdh1	-0.114597	0.114597	protein_coding	cadherin 1	Cdh1	0.74552	0.873884	47.805	56.0363
ENSMUSG00000000305	Cdh4	1	Cdh4	0	0	protein_coding	cadherin 4	Cdh4	0	0	0	0
ENSMUSG00000000308	Ckmt1	1.60578	Ckmt1	0.341636	-0.341636	protein_coding	creatine kinase, mitochondrial 1, ubiquitous	Ckmt1	0.923521	0.575124	8.13703	5.89856
ENSMUSG00000000317	Bcl6b	1	Bcl6b	0	0	protein_coding	B cell CLL/lymphoma 6, member B	Bcl6b	0.0635916	0	3.05139	0
ENSMUSG00000000318	Clec10a	1	Clec10a	0	0	protein_coding	C-type lectin domain family 10, member A	Clec10a	0	0	0	0
ENSMUSG00000000320	Alox12	1	Alox12	0	0	protein_coding	arachidonate 12-lipoxygenase	Alox12	0.0557205	0.069485	2.03426	2.94928
ENSMUSG00000000325	Arvcf	-1.03218	Arvcf	-0.0228497	0.0228497	protein_coding		Arvcf	8.20174	8.4657	337.957	275.867
ENSMUSG00000000326	Comt	-1.03819	Comt	-0.0270367	0.0270367	protein_coding	catechol-O-methyltransferase	Comt	79.574	82.6131	1426.23	1438.83
ENSMUSG00000000339	Rtca	-1.05913	Rtca	-0.0414379	0.0414379	protein_coding	RNA 3'-terminal phosphate cyclase	Rtca	27.9144	29.5649	574.388	586.621
ENSMUSG00000000340	Dbt	-1.80872	Dbt	-0.427486	0.427486	protein_coding	dihydrolipoamide branched chain transacylase E2	Dbt	6.27614	11.3518	294.967	300.827
ENSMUSG00000000346	Dazap2	-1.24963	Dazap2	-0.160753	0.160753	protein_coding	DAZ associated protein 2	Dazap2	91.9453	114.898	2264.13	2829.34
ENSMUSG00000000355	Mcts1	1.11788	Mcts1	0.0803854	-0.0803854	protein_coding	malignant T cell amplified sequence 1	Mcts1	39.3986	35.2439	294.967	280.182
ENSMUSG00000000359	Rem1	-2.04121	Rem1	-0.514712	0.514712	protein_coding	rad and gem related GTP binding protein 1	Rem1	0.585178	1.19447	10.1713	18.6788
ENSMUSG00000000365	Rnf17	1	Rnf17	0	0	protein_coding	ring finger protein 17	Rnf17	0.0677957	0	5.08564	0
ENSMUSG00000000374	Trappc10	1.10067	Trappc10	0.0691938	-0.0691938	protein_coding	trafficking protein particle complex 10	Trappc10	18.4473	16.76	1355.83	1231.82
ENSMUSG00000000378	Ccm2	1.03873	Ccm2	0.0274113	-0.0274113	protein_coding	cerebral cavernous malformation 2	Ccm2	42.2531	40.6776	1010.01	925.091
ENSMUSG00000000381	Wap	1	Wap	0	0	protein_coding	whey acidic protein	Wap	0	0	0	0
ENSMUSG00000000384	Tbrg4	-1.13321	Tbrg4	-0.0902103	0.0902103	protein_coding	transforming growth factor beta regulated gene 4	Tbrg4	25.3479	28.7246	611.294	530.105
ENSMUSG00000000385	Tmprss2	1	Tmprss2	0	0	protein_coding	transmembrane protease, serine 2	Tmprss2	0.0453627	0	2.03426	0
ENSMUSG00000000386	Mx1	3.88742	Mx1	0.979406	-0.979406	protein_coding	MX dynamin-like GTPase 1	Mx1	0.388742	0.078004	15.2569	2.94928
ENSMUSG00000000392	Fap	-1.32317	Fap	-0.201997	0.201997	protein_coding	fibroblast activation protein	Fap	1.37174	1.81504	30.5139	39.3237
ENSMUSG00000000394	Gcg	1	Gcg	0	0	protein_coding	glucagon	Gcg	0	0	0	0
ENSMUSG00000000399	Ndufa9	-1.08049	Ndufa9	-0.0558461	0.0558461	protein_coding	NADH:ubiquinone oxidoreductase subunit A9	Ndufa9	61.3219	66.258	1070.02	1142.35
ENSMUSG00000000402	Egfl6	-1.14052	Egfl6	-0.0948431	0.0948431	protein_coding	EGF-like-domain, multiple 6	Egfl6	1.34035	1.52869	50.8564	58.0025
ENSMUSG00000000409	Lck	1.23533	Lck	0.152449	-0.152449	protein_coding	lymphocyte protein tyrosine kinase	Lck	0.416167	0.336887	3.05139	4.91547
ENSMUSG00000000411	Tssk3	1	Tssk3	0	0	protein_coding	testis-specific serine kinase 3	Tssk3	0	0	0	0
ENSMUSG00000000416	Cttnbp2	1.90976	Cttnbp2	0.466695	-0.466695	protein_coding	cortactin binding protein 2	Cttnbp2	0.330667	0.173146	21.3597	12.7802
ENSMUSG00000000420	Galnt1	-1.44178	Galnt1	-0.263923	0.263923	protein_coding	polypeptide N-acetylgalactosaminyltransferase 1	Galnt1	31.2084	44.9955	1180.89	1441.21
ENSMUSG00000000435	Myf5	1.3795	Myf5	0.232071	-0.232071	protein_coding	myogenic factor 5	Myf5	0.14264	0.1034	4.06851	2.94928
ENSMUSG00000000439	Mkrn2	-1.63022	Mkrn2	-0.352535	0.352535	protein_coding	makorin, ring finger protein, 2	Mkrn2	5.89604	9.61186	539.054	602.037
ENSMUSG00000000440	Pparg	-1.03771	Pparg	-0.0267035	0.0267035	protein_coding	peroxisome proliferator activated receptor gamma	Pparg	2.03672	2.11353	31.531	36.3744
ENSMUSG00000000441	Raf1	1.08508	Raf1	0.0589033	-0.0589033	protein_coding	v-raf-leukemia viral oncogene 1	Raf1	45.6689	42.0879	1611.14	1348.15
ENSMUSG00000000486	Sept1	2.48058	Sept1	0.65534	-0.65534	protein_coding	septin 1	Sept1	3.48098	1.40329	38.6509	11.7959
ENSMUSG00000000489	Pdgfb	1	Pdgfb	0	0	protein_coding	platelet derived growth factor, B polypeptide	Pdgfb	0	0	0	0
ENSMUSG00000000530	Acvrl1	3.60568	Acvrl1	0.925135	-0.925135	protein_coding	activin A receptor, type II-like 1	Acvrl1	15.0639	4.17783	179.015	183.838
ENSMUSG00000000531	Grasp	-1.27146	Grasp	-0.173241	0.173241	protein_coding	trafficking regulator and scaffold protein tamalin	Grasp	6.22251	7.91165	170.878	217.264
ENSMUSG00000000532	Acvr1b	-1.13278	Acvr1b	-0.0899312	0.0899312	protein_coding	activin A receptor, type 1B	Acvr1b	10.4635	11.8528	668.253	756.982
ENSMUSG00000000538	Tom1l2	-1.11082	Tom1l2	-0.0758122	0.0758122	protein_coding	target of myb1-like 2 (chicken)	Tom1l2	31.4295	34.9125	2029.71	2041.88
ENSMUSG00000000544	Gpa33	1	Gpa33	0	0	protein_coding	glycoprotein A33 transmembrane	Gpa33	0	0	0	0
ENSMUSG00000000552	Zfp385a	1.17536	Zfp385a	0.11655	-0.11655	protein_coding	zinc finger protein 385A	Zfp385a	29.7644	25.3237	942.878	802.204
ENSMUSG00000000555	Itga5	1.01265	Itga5	0.00906546	-0.00906546	protein_coding	integrin alpha 5 (fibronectin receptor alpha)	Itga5	62.1519	61.3757	3937.3	3888.13
ENSMUSG00000000560	Gabra2	1	Gabra2	0	0	protein_coding	gamma-aminobutyric acid type A receptor subunit alpha 2	Gabra2	0.0328315	0	1.01713	0
ENSMUSG00000000561	Wdr77	1.04301	Wdr77	0.0303756	-0.0303756	protein_coding	WD repeat domain 77	Wdr77	38.0476	36.4787	1291.25	1111.46
ENSMUSG00000000562	Adora3	1	Adora3	0	0	protein_coding	adenosine A3 receptor	Adora3	0	0	0	0
ENSMUSG00000000563	Atp5f1	-1.01344	Atp5f1	-0.00963292	0.00963292	protein_coding	ATP synthase peripheral stalk-membrane subunit b	Atp5f1	113.883	115.414	1660.46	1755.38
ENSMUSG00000000567	Sox9	1.13164	Sox9	0.089208	-0.089208	protein_coding	SRY (sex determining region Y)-box 9	Sox9	29.0396	25.6615	1732.17	1530.68
ENSMUSG00000000568	Hnrnpd	-1.09095	Hnrnpd	-0.0627942	0.0627942	protein_coding	heterogeneous nuclear ribonucleoprotein D	Hnrnpd	133.872	146.048	1280.66	1427.83
ENSMUSG00000000579	Dynlt1c	1.02379	Dynlt1c	0.0169604	-0.0169604	protein_coding	dynein light chain Tctex-type 1C	Dynlt1c	10.4743	10.2309	79.336	78.6475
ENSMUSG00000000581	C1d	1.34845	C1d	0.215648	-0.215648	protein_coding	C1D nuclear receptor co-repressor	C1d	31.1062	23.0682	384.475	359.812
ENSMUSG00000000594	Gm2a	1.0816	Gm2a	0.0565812	-0.0565812	protein_coding	GM2 ganglioside activator protein	Gm2a	16.5229	15.2764	983.563	909.361
ENSMUSG00000000600	Krit1	-1.38283	Krit1	-0.233811	0.233811	protein_coding	KRIT1, ankyrin repeat containing	Krit1	6.19978	8.57323	276.659	314.59
ENSMUSG00000000605	Clcn4	-1.38798	Clcn4	-0.236493	0.236493	protein_coding	chloride channel, voltage-sensitive 4	Clcn4	14.973	20.7822	993.734	1379.28
ENSMUSG00000000606	Vmn2r88	1	Vmn2r88	0	0	protein_coding	vomeronasal 2, receptor 88	Vmn2r88	0	0	0	0
ENSMUSG00000000617	Grm6	1	Grm6	0	0	protein_coding	glutamate receptor, metabotropic 6	Grm6	0	0	0	0
ENSMUSG00000000627	Sema4f	1.96261	Sema4f	0.486386	-0.486386	protein_coding	sema domain, immunoglobulin domain (Ig), TM domain, and short cytoplasmic domain	Sema4f	1.40911	0.717978	49.8393	42.273
ENSMUSG00000000628	Hk2	-1.12452	Hk2	-0.0846559	0.0846559	protein_coding	hexokinase 2	Hk2	21.8588	24.5807	1167.66	1576.88
ENSMUSG00000000631	Myo18a	1.52275	Myo18a	0.303338	-0.303338	protein_coding	myosin XVIIIA	Myo18a	28.7528	18.8822	1440.25	1303.58
ENSMUSG00000000632	Sez6	1	Sez6	0	0	protein_coding	seizure related gene 6	Sez6	0	0	0	0
ENSMUSG00000000673	Haao	1	Haao	0	0	protein_coding	3-hydroxyanthranilate 3,4-dioxygenase	Haao	0.0657783	0	1.01713	0
ENSMUSG00000000682	Cd52	1	Cd52	0	0	protein_coding	CD52 antigen	Cd52	0	0	0	0
ENSMUSG00000000686	Abhd15	1.08564	Abhd15	0.059271	-0.059271	protein_coding	abhydrolase domain containing 15	Abhd15	0.272648	0.251141	10.1713	9.36896
ENSMUSG00000000690	Hoxb6	1	Hoxb6	0	0	protein_coding	homeobox B6	Hoxb6	0	0	0	0
ENSMUSG00000000693	Loxl3	-1.24424	Loxl3	-0.157631	0.157631	protein_coding	lysyl oxidase-like 3	Loxl3	36.2081	45.0515	1582.89	1829.27
ENSMUSG00000000701	Tcl1b5	1	Tcl1b5	0	0	protein_coding	T cell leukemia/lymphoma 1B, 5	Tcl1b5	0	0	0	0
ENSMUSG00000000706	Btn1a1	1	Btn1a1	0	0	protein_coding	butyrophilin, subfamily 1, member A1	Btn1a1	0	0.0201253	0	0.983093
ENSMUSG00000000708	Kat2b	1.23067	Kat2b	0.149724	-0.149724	protein_coding	K(lysine) acetyltransferase 2B	Kat2b	23.0189	18.7043	578.746	542.667
ENSMUSG00000000711	Rab5b	-1.01963	Rab5b	-0.0140242	0.0140242	protein_coding	RAB5B, member RAS oncogene family	Rab5b	40.368	41.1605	1814.56	1850.18
ENSMUSG00000000724	Cryba1	1	Cryba1	0	0	protein_coding	crystallin, beta A1	Cryba1	0	0.0551863	0	0.983093
ENSMUSG00000000730	Dnmt3l	-1.62724	Dnmt3l	-0.351213	0.351213	protein_coding	DNA methyltransferase 3-like	Dnmt3l	0.648325	1.05498	3.05139	7.86475
ENSMUSG00000000731	Aire	1.56154	Aire	0.321485	-0.321485	protein_coding	autoimmune regulator	Aire	0.156154	0	1.01713	0
ENSMUSG00000000732	Icosl	1.03462	Icosl	0.0245532	-0.0245532	protein_coding	icos ligand	Icosl	0.157567	0.152294	6.10277	5.89856
ENSMUSG00000000738	Spg7	1.2546	Spg7	0.163614	-0.163614	protein_coding	SPG7, paraplegin matrix AAA peptidase subunit	Spg7	50.5373	40.2816	1090.37	938.858
ENSMUSG00000000739	Sult5a1	-2.89735	Sult5a1	-0.767367	0.767367	protein_coding	sulfotransferase family 5A, member 1	Sult5a1	0.157835	0.457303	2.03599	5.89898
ENSMUSG00000000740	Rpl13	1.18358	Rpl13	0.121581	-0.121581	protein_coding	ribosomal protein L13	Rpl13	985.488	832.631	8667.98	7332.89
ENSMUSG00000000743	Chmp1a	1.08094	Chmp1a	0.056143	-0.056143	protein_coding	charged multivesicular body protein 1A	Chmp1a	74.1089	68.5597	2115.63	1948.49
ENSMUSG00000000751	Rpa1	-1.00355	Rpa1	-0.0025554	0.0025554	protein_coding	replication protein A1	Rpa1	53.877	54.0682	1863.38	1806.93
ENSMUSG00000000753	Serpinf1	1.16468	Serpinf1	0.10997	-0.10997	protein_coding	serine (or cysteine) peptidase inhibitor, clade F, member 1	Serpinf1	1881.35	1615.33	20006.9	17430.2
ENSMUSG00000000759	Tubgcp3	-1.09915	Tubgcp3	-0.0681951	0.0681951	protein_coding	tubulin, gamma complex component 3	Tubgcp3	15.9221	17.5008	780.137	772.711
ENSMUSG00000000766	Oprm1	1	Oprm1	0	0	protein_coding	opioid receptor, mu 1	Oprm1	0	0	0	0
ENSMUSG00000000776	Polr3d	1.29666	Polr3d	0.187399	-0.187399	protein_coding	polymerase (RNA) III (DNA directed) polypeptide D	Polr3d	25.6462	19.7787	708.938	548.566
ENSMUSG00000000782	Tcf7	-1.11936	Tcf7	-0.0813344	0.0813344	protein_coding	transcription factor 7, T cell specific	Tcf7	1.18243	1.32356	40.6853	42.2735
ENSMUSG00000000787	Ddx3x	-1.12824	Ddx3x	-0.08704	0.08704	protein_coding	DEAD box helicase 3, X-linked	Ddx3x	27.5333	31.0643	1843.04	2073.34
ENSMUSG00000000791	Il12rb1	1.24155	Il12rb1	0.15607	-0.15607	protein_coding	interleukin 12 receptor, beta 1	Il12rb1	0.150663	0.121351	6.10277	4.91547
ENSMUSG00000000792	Slc5a5	1	Slc5a5	0	0	protein_coding	solute carrier family 5 (sodium iodide symporter), member 5	Slc5a5	0.0984151	0.0713415	4.06851	2.94928
ENSMUSG00000000794	Kcnn3	1	Kcnn3	0	0	protein_coding	potassium intermediate/small conductance calcium-activated channel, subfamily N, member 3	Kcnn3	0.0678492	0.0559313	5.08564	6.88165
ENSMUSG00000000804	Usp32	-1.36089	Usp32	-0.222274	0.222274	protein_coding	ubiquitin specific peptidase 32	Usp32	5.26907	7.17061	377.355	471.885
ENSMUSG00000000805	Car4	1	Car4	0	0	protein_coding	carbonic anhydrase 4	Car4	0	0	0	0
ENSMUSG00000000811	Txnrd3	-1.21072	Txnrd3	-0.13793	0.13793	protein_coding	thioredoxin reductase 3	Txnrd3	4.83803	5.85748	193.254	233.976
ENSMUSG00000000817	Fasl	1	Fasl	0	0	protein_coding	Fas ligand	Fasl	0	0	0	0
ENSMUSG00000000823	Zfp512b	1.21159	Zfp512b	0.13845	-0.13845	protein_coding	zinc finger protein 512B	Zfp512b	41.1487	33.9626	1784.06	1848.22
ENSMUSG00000000826	Dnajc5	-1.18183	Dnajc5	-0.120512	0.120512	protein_coding	DnaJ heat shock protein family (Hsp40) member C5	Dnajc5	39.2617	46.4007	2404.49	2681.88
ENSMUSG00000000827	Tpd52l2	1.11164	Tpd52l2	0.0763456	-0.0763456	protein_coding	tumor protein D52-like 2	Tpd52l2	90.1083	81.0588	1369.79	1339.96
ENSMUSG00000000838	Fmr1	-1.03062	Fmr1	-0.021756	0.021756	protein_coding	fragile X messenger ribonucleoprotein 1	Fmr1	13.4456	13.8573	656.048	677.351
ENSMUSG00000000861	Bcl11a	1	Bcl11a	0	0	protein_coding	BCL11 transcription factor A	Bcl11a	0	0	0	0
ENSMUSG00000000869	Il4	-1.44981	Il4	-0.26793	0.26793	protein_coding	interleukin 4	Il4	0.396288	0.574541	2.03426	2.94928
ENSMUSG00000000876	Pxmp4	1.06731	Pxmp4	0.0469916	-0.0469916	protein_coding	peroxisomal membrane protein 4	Pxmp4	15.7989	14.8025	393.629	392.254
ENSMUSG00000000881	Dlg3	1.16637	Dlg3	0.111014	-0.111014	protein_coding	discs large MAGUK scaffold protein 3	Dlg3	12.0877	10.3635	503.479	446.324
ENSMUSG00000000884	Gnb1l	1.51703	Gnb1l	0.300626	-0.300626	protein_coding	guanine nucleotide binding protein (G protein), beta polypeptide 1-like	Gnb1l	4.63308	3.05404	110.867	55.0532
ENSMUSG00000000889	Dbh	1	Dbh	0	0	protein_coding	dopamine beta hydroxylase	Dbh	0	0	0	0
ENSMUSG00000000901	Mmp11	1.04657	Mmp11	0.032836	-0.032836	protein_coding	matrix metallopeptidase 11	Mmp11	34.108	32.5902	632.654	704.878
ENSMUSG00000000902	Smarcb1	1.06944	Smarcb1	0.0484298	-0.0484298	protein_coding	SWI/SNF related, matrix associated, actin dependent regulator of chromatin, subfamily b, member 1	Smarcb1	61.0098	57.0482	1364.99	1292.77
ENSMUSG00000000903	Vpreb3	3.17481	Vpreb3	0.833335	-0.833335	protein_coding	V-set pre-B cell surrogate light chain 3	Vpreb3	0.317481	0	2.03426	0
ENSMUSG00000000915	Hip1r	1.35349	Hip1r	0.21834	-0.21834	protein_coding	huntingtin interacting protein 1 related	Hip1r	4.08681	3.01947	257.785	199.347
ENSMUSG00000000916	Nsun5	1.05794	Nsun5	0.040631	-0.040631	protein_coding	NOL1/NOP2/Sun domain family, member 5	Nsun5	9.42769	8.91134	187.568	186.971
ENSMUSG00000000934	Top1mt	1.40823	Top1mt	0.246944	-0.246944	protein_coding	DNA topoisomerase 1, mitochondrial	Top1mt	9.66152	6.86073	249.196	176.957
ENSMUSG00000000938	Hoxa10	1	Hoxa10	0	0	protein_coding	homeobox A10	Hoxa10	0	0	0	0
ENSMUSG00000000942	Hoxa4	1	Hoxa4	0	0	protein_coding	homeobox A4	Hoxa4	0	0	0	0
ENSMUSG00000000948	Gm38393	-1.44981	Gm38393	-0.267931	0.267931	protein_coding	predicted gene, 38393	Gm38393	0.14365	0.208265	8.13711	11.7973
ENSMUSG00000000957	Mmp14	-1.0115	Mmp14	-0.0082474	0.0082474	protein_coding	matrix metallopeptidase 14 (membrane-inserted)	Mmp14	572.227	578.807	20506.3	20761.9
ENSMUSG00000000958	Slc7a7	2.59627	Slc7a7	0.68822	-0.68822	protein_coding	solute carrier family 7 (cationic amino acid transporter, y+ system), member 7	Slc7a7	9.16558	3.53029	103.13	96.92
ENSMUSG00000000959	Oxa1l	1.11383	Oxa1l	0.0777658	-0.0777658	protein_coding	oxidase assembly 1-like	Oxa1l	29.1873	26.2044	969.94	836.035
ENSMUSG00000000976	Heatr6	1.24174	Heatr6	0.156184	-0.156184	protein_coding	HEAT repeat containing 6	Heatr6	11.4786	9.24393	598.072	561.346
ENSMUSG00000000982	Ccl3	1	Ccl3	0	0	protein_coding	C-C motif chemokine ligand 3	Ccl3	0	0	0	0
ENSMUSG00000000983	Wfdc18	3.10426	Wfdc18	0.817125	-0.817125	protein_coding	WAP four-disulfide core domain 18	Wfdc18	1.26354	0.407034	6.10277	1.96619
ENSMUSG00000001014	Icam4	1.44847	Icam4	0.267264	-0.267264	protein_coding	intercellular adhesion molecule 4, Landsteiner-Wiener blood group	Icam4	0.66635	0.460038	7.1199	4.91547
ENSMUSG00000001016	Ilf2	1.3847	Ilf2	0.234785	-0.234785	protein_coding	interleukin enhancer binding factor 2	Ilf2	41.3358	29.8519	948.893	731.908
ENSMUSG00000001017	Chtop	1.09963	Chtop	0.0685083	-0.0685083	protein_coding	chromatin target of PRMT1	Chtop	61.5206	55.9467	1891.86	1759.74
ENSMUSG00000001018	Snapin	1.13943	Snapin	0.0941581	-0.0941581	protein_coding	SNAP-associated protein	Snapin	71.5278	62.7749	1510.52	1282.45
ENSMUSG00000001020	S100a4	-1.0802	S100a4	-0.0556502	0.0556502	protein_coding	S100 calcium binding protein A4	S100a4	1002.35	1082.74	3592.5	4109.33
ENSMUSG00000001021	S100a3	-1.39728	S100a3	-0.241311	0.241311	protein_coding	S100 calcium binding protein A3	S100a3	1.09419	1.52889	5.08566	12.7761
ENSMUSG00000001023	S100a5	-8.86021	S100a5	-1.57367	1.57367	protein_coding	S100 calcium binding protein A5	S100a5	0	0.886021	0	2.94928
ENSMUSG00000001025	S100a6	1.00202	S100a6	0.00145315	-0.00145315	protein_coding	S100 calcium binding protein A6 (calcyclin)	S100a6	2504.39	2499.35	9606.78	9594.99
ENSMUSG00000001027	Scn4a	1	Scn4a	0	0	protein_coding	sodium channel, voltage-gated, type IV, alpha	Scn4a	0	0	0	0
ENSMUSG00000001029	Icam2	1.03394	Icam2	0.0240786	-0.0240786	protein_coding	intercellular adhesion molecule 2	Icam2	5.58437	5.40104	62.0448	70.7827
ENSMUSG00000001034	Mapk7	1.04838	Mapk7	0.0340802	-0.0340802	protein_coding	mitogen-activated protein kinase 7	Mapk7	27.7226	26.4433	788.275	852.342
ENSMUSG00000001036	Epn2	-1.19771	Epn2	-0.13014	0.13014	protein_coding	epsin 2	Epn2	24.6966	29.5794	993.734	1187.58
ENSMUSG00000001039	B9d1	1.27938	B9d1	0.177721	-0.177721	protein_coding	B9 protein domain 1	B9d1	26.8087	20.9545	188.169	150.413
ENSMUSG00000001052	Sec24b	1.1109	Sec24b	0.0758659	-0.0758659	protein_coding	SEC24 homolog B, COPII coat complex component	Sec24b	43.0148	38.7206	1199.19	1309.48
ENSMUSG00000001053	N4bp3	-1.78347	N4bp3	-0.417345	0.417345	protein_coding	NEDD4 binding protein 3	N4bp3	0.340803	0.607813	11.1884	9.83093
ENSMUSG00000001054	Rmnd5b	1.09727	Rmnd5b	0.0669599	-0.0669599	protein_coding	required for meiotic nuclear division 5 homolog B	Rmnd5b	23.617	21.5234	508.564	523.989
ENSMUSG00000001056	Nhp2	1.09595	Nhp2	0.0660894	-0.0660894	protein_coding	NHP2 ribonucleoprotein	Nhp2	46.955	42.8442	569.592	511.208
ENSMUSG00000001062	Vps9d1	-1.16208	Vps9d1	-0.108354	0.108354	protein_coding	VPS9 domain containing 1	Vps9d1	14.0092	16.2798	372.281	289.033
ENSMUSG00000001065	Zfp276	1.01272	Zfp276	0.00912064	-0.00912064	protein_coding	zinc finger protein (C2H2 type) 276	Zfp276	9.46492	9.346	367.331	384.234
ENSMUSG00000001076	C1ql4	1	C1ql4	0	0	protein_coding	complement component 1, q subcomponent-like 4	C1ql4	0	0	0	0
ENSMUSG00000001082	Mfsd10	-1.18337	Mfsd10	-0.121451	0.121451	protein_coding	major facilitator superfamily domain containing 10	Mfsd10	79.4867	94.0622	773.018	841.528
ENSMUSG00000001089	Luzp1	-1.58782	Luzp1	-0.333522	0.333522	protein_coding	leucine zipper protein 1	Luzp1	12.4224	19.7245	1307.01	1787.26
ENSMUSG00000001095	Slc13a2	1	Slc13a2	0	0	protein_coding	solute carrier family 13 (sodium-dependent dicarboxylate transporter), member 2	Slc13a2	0	0	0	0
ENSMUSG00000001098	Kctd10	-1.00648	Kctd10	-0.00465634	0.00465634	protein_coding	potassium channel tetramerisation domain containing 10	Kctd10	120.137	120.915	4707.73	4621.33
ENSMUSG00000001100	Poldip2	1.1967	Poldip2	0.12953	-0.12953	protein_coding	polymerase (DNA-directed), delta interacting protein 2	Poldip2	76.1759	63.655	1760.65	1442.2
ENSMUSG00000001103	Sebox	1	Sebox	0	0	protein_coding	SEBOX homeobox	Sebox	0	0	0	0
ENSMUSG00000001105	Ift20	1.50561	Ift20	0.295174	-0.295174	protein_coding	intraflagellar transport 20	Ift20	67.7702	45.0118	625.534	445.341
ENSMUSG00000001119	Col6a1	-1.08307	Col6a1	-0.0575609	0.0575609	protein_coding	collagen, type VI, alpha 1	Col6a1	344.206	372.798	20338.5	22039
ENSMUSG00000001120	Pcbp3	1.20183	Pcbp3	0.132615	-0.132615	protein_coding	poly(rC) binding protein 3	Pcbp3	9.47782	7.88617	140.364	126.819
ENSMUSG00000001123	Lgals9	-1.01089	Lgals9	-0.00781165	0.00781165	protein_coding	lectin, galactose binding, soluble 9	Lgals9	54.0407	54.6291	1076.12	1089.27
ENSMUSG00000001127	Araf	1.0156	Araf	0.0111681	-0.0111681	protein_coding	Araf proto-oncogene, serine/threonine kinase	Araf	62.6243	61.6622	1373.12	1432.37
ENSMUSG00000001128	Cfp	-2.15304	Cfp	-0.553187	0.553187	protein_coding	complement factor properdin	Cfp	2.15435	4.6384	35.5995	51.1208
ENSMUSG00000001131	Timp1	-1.18655	Timp1	-0.123388	0.123388	protein_coding	tissue inhibitor of metalloproteinase 1	Timp1	314.051	372.638	3023.92	3603.04
ENSMUSG00000001134	Uxt	1.25655	Uxt	0.164737	-0.164737	protein_coding	ubiquitously expressed prefoldin like chaperone	Uxt	26.528	21.1117	163.758	140.582
ENSMUSG00000001138	Cnnm3	1.12498	Cnnm3	0.0849523	-0.0849523	protein_coding	cyclin M3	Cnnm3	8.41604	7.48103	268.522	320.488
ENSMUSG00000001143	Lman2l	1.0199	Lman2l	0.0142142	-0.0142142	protein_coding	lectin, mannose-binding 2-like	Lman2l	15.662	15.3564	467.879	470.902
ENSMUSG00000001150	Mcm3ap	1.04872	Mcm3ap	0.034316	-0.034316	protein_coding	minichromosome maintenance complex component 3 associated protein	Mcm3ap	14.2881	13.6243	1339.26	1277.04
ENSMUSG00000001151	Pcnt	-1.10717	Pcnt	-0.0734405	0.0734405	protein_coding	pericentrin (kendrin)	Pcnt	2.71747	3.00871	384.475	425.679
ENSMUSG00000001155	Ftcd	1	Ftcd	0	0	protein_coding	formiminotransferase cyclodeaminase	Ftcd	0	0.0239033	0	0.983093
ENSMUSG00000001156	Mxd1	2.35865	Mxd1	0.618982	-0.618982	protein_coding	MAX dimerization protein 1	Mxd1	5.19741	2.20355	308.19	147.464
ENSMUSG00000001157	Gmcl1	1.3445	Gmcl1	0.213536	-0.213536	protein_coding	germ cell-less, spermatogenesis associated 1	Gmcl1	8.6201	6.41137	335.652	262.486
ENSMUSG00000001158	Snrnp27	1.14241	Snrnp27	0.096039	-0.096039	protein_coding	small nuclear ribonucleoprotein 27 (U4/U6.U5)	Snrnp27	56.023	49.0394	578.746	506.293
ENSMUSG00000001166	Oas1c	5.24151	Oas1c	1.19499	-1.19499	protein_coding	2'-5' oligoadenylate synthetase 1C	Oas1c	1.13865	0.217237	16.2741	6.88165
ENSMUSG00000001168	Oas1h	1	Oas1h	0	0	protein_coding	2'-5' oligoadenylate synthetase 1H	Oas1h	0	0	0	0
ENSMUSG00000001173	Ocrl	-1.13255	Ocrl	-0.0897891	0.0897891	protein_coding	OCRL, inositol polyphosphate-5-phosphatase	Ocrl	10.7014	12.1199	702.836	817.934
ENSMUSG00000001175	Calm1	-1.26252	Calm1	-0.168155	0.168155	protein_coding	calmodulin 1	Calm1	177.954	224.671	4585.69	5285.11
ENSMUSG00000001211	Agpat3	-1.25884	Agpat3	-0.16605	0.16605	protein_coding	1-acylglycerol-3-phosphate O-acyltransferase 3	Agpat3	43.291	54.4966	1482.97	1927.85
ENSMUSG00000001225	Slc26a3	1	Slc26a3	0	0	protein_coding	solute carrier family 26, member 3	Slc26a3	0	0	0	0
ENSMUSG00000001227	Sema6b	-2.25532	Sema6b	-0.586668	0.586668	protein_coding	sema domain, transmembrane domain (TM), and cytoplasmic domain, (semaphorin) 6B	Sema6b	0.113859	0.256789	6.10277	13.7633
ENSMUSG00000001228	Uhrf1	1.47651	Uhrf1	0.281094	-0.281094	protein_coding	ubiquitin-like, containing PHD and RING finger domains, 1	Uhrf1	17.6763	11.9717	579.763	495.479
ENSMUSG00000001229	Dpp9	1.00739	Dpp9	0.00531456	-0.00531456	protein_coding	dipeptidylpeptidase 9	Dpp9	27.7639	27.5601	1392.45	1382.23
ENSMUSG00000001240	Ramp2	-1.28803	Ramp2	-0.182582	0.182582	protein_coding	receptor (calcitonin) activity modifying protein 2	Ramp2	23.3147	30.03	185.117	284.114
ENSMUSG00000001247	Lsr	1	Lsr	0	0	protein_coding	lipolysis stimulated lipoprotein receptor	Lsr	0.055073	0.0527801	1.44303	1.38296
ENSMUSG00000001248	Gramd1a	1.00353	Gramd1a	0.00254085	-0.00254085	protein_coding	GRAM domain containing 1A	Gramd1a	27.6437	27.5465	1162.58	1052.89
ENSMUSG00000001249	Hpn	1.34999	Hpn	0.216475	-0.216475	protein_coding	hepsin	Hpn	2.06951	1.53298	10.1713	9.83093
ENSMUSG00000001260	Gabrg1	1	Gabrg1	0	0	protein_coding	gamma-aminobutyric acid type A receptor subunit gamma 1	Gabrg1	0	0	0	0
ENSMUSG00000001270	Ckb	1.23983	Ckb	0.155074	-0.155074	protein_coding	creatine kinase, brain	Ckb	38.1171	30.7437	737.418	594.771
ENSMUSG00000001280	Sp1	-1.59422	Sp1	-0.336425	0.336425	protein_coding	trans-acting transcription factor 1	Sp1	11.1595	17.7907	972.375	1002.76
ENSMUSG00000001281	Itgb7	-1.67376	Itgb7	-0.371546	0.371546	protein_coding	integrin beta 7	Itgb7	1.11243	1.86194	41.7023	69.7996
ENSMUSG00000001285	Myg1	1.08683	Myg1	0.0600609	-0.0600609	protein_coding	melanocyte proliferating gene 1	Myg1	43.4798	40.0062	412.829	388.676
ENSMUSG00000001288	Rarg	1.10021	Rarg	0.0688904	-0.0688904	protein_coding	retinoic acid receptor, gamma	Rarg	57.547	52.3054	2129.87	1857.06
ENSMUSG00000001289	Pfdn5	1.09278	Pfdn5	0.0640013	-0.0640013	protein_coding	prefoldin 5	Pfdn5	385.725	352.976	1432.24	1327.8
ENSMUSG00000001300	Efnb2	-1.19955	Efnb2	-0.131246	0.131246	protein_coding	ephrin B2	Efnb2	12.65	15.1743	875.748	962.448
ENSMUSG00000001305	Rrp15	1.26836	Rrp15	0.171484	-0.171484	protein_coding	ribosomal RNA processing 15 homolog	Rrp15	15.437	12.1708	283.779	238.892
ENSMUSG00000001313	Rnd2	-1.28885	Rnd2	-0.183042	0.183042	protein_coding	Rho family GTPase 2	Rnd2	12.5595	16.1873	236.92	283.352
ENSMUSG00000001323	Srr	-1.24813	Srr	-0.159885	0.159885	protein_coding	serine racemase	Srr	15.2862	19.0792	416.426	411.253
ENSMUSG00000001333	Sync	-1.76561	Sync	-0.410084	0.410084	protein_coding	syncoilin	Sync	2.31504	4.08746	65.1089	118.08
ENSMUSG00000001334	Fndc5	-1.2607	Fndc5	-0.167114	0.167114	protein_coding	fibronectin type III domain containing 5	Fndc5	0.602354	0.759389	23.394	29.4928
ENSMUSG00000001348	Acp5	1.98393	Acp5	0.494181	-0.494181	protein_coding	acid phosphatase 5, tartrate resistant	Acp5	2.80758	1.41516	48.8222	25.5604
ENSMUSG00000001349	Cnn1	1.0182	Cnn1	0.0130087	-0.0130087	protein_coding	calponin 1	Cnn1	5.75978	5.65684	189.186	185.805
ENSMUSG00000001366	Fbxo9	-1.22557	Fbxo9	-0.146725	0.146725	protein_coding	f-box protein 9	Fbxo9	27.8967	34.1893	503.479	569.211
ENSMUSG00000001376	Vps50	-1.4949	Vps50	-0.290023	0.290023	protein_coding	VPS50 EARP/GARPII complex subunit	Vps50	5.69301	8.51046	289.882	302.793
ENSMUSG00000001380	Hars	1.1748	Hars	0.116211	-0.116211	protein_coding	histidyl-tRNA synthetase 1	Hars	46.2711	39.3862	1252.41	1066.06
ENSMUSG00000001383	Zmat2	1.19612	Zmat2	0.12918	-0.12918	protein_coding	zinc finger, matrin type 2	Zmat2	30.9424	25.869	964.238	806.136
ENSMUSG00000001403	Ube2c	1.17826	Ube2c	0.118327	-0.118327	protein_coding	ubiquitin-conjugating enzyme E2C	Ube2c	50.649	42.9864	588.917	498.428
ENSMUSG00000001415	Smg5	-1.04514	Smg5	-0.031846	0.031846	protein_coding	SMG5 nonsense mediated mRNA decay factor	Smg5	27.7356	28.9875	1087.31	1388.13
ENSMUSG00000001416	Cct3	1.12194	Cct3	0.0829949	-0.0829949	protein_coding	chaperonin containing TCP1 subunit 3	Cct3	156.832	139.787	3425.69	3057.42
ENSMUSG00000001418	Glmp	-1.00183	Glmp	-0.00131654	0.00131654	protein_coding	glycosylated lysosomal membrane protein	Glmp	465.299	466.149	3481.63	3557.05
ENSMUSG00000001419	Mef2d	-1.23037	Mef2d	-0.149544	0.149544	protein_coding	myocyte enhancer factor 2D	Mef2d	39.5723	48.6884	1586.06	1830.92
ENSMUSG00000001420	Tmem79	-1.74966	Tmem79	-0.403538	0.403538	protein_coding	transmembrane protein 79	Tmem79	0.569995	0.997299	5.08742	15.5138
ENSMUSG00000001424	Snd1	1.18457	Snd1	0.122183	-0.122183	protein_coding	staphylococcal nuclease and tudor domain containing 1	Snd1	160.281	135.307	3851.86	3489.98
ENSMUSG00000001435	Col18a1	-1.41829	Col18a1	-0.252076	0.252076	protein_coding	collagen, type XVIII, alpha 1	Col18a1	47.4178	67.2522	3270.07	4549.76
ENSMUSG00000001436	Slc19a1	1.20267	Slc19a1	0.133122	-0.133122	protein_coding	solute carrier family 19 (folate transporter), member 1	Slc19a1	17.0557	14.1815	384.47	372.592
ENSMUSG00000001440	Kpnb1	1.05771	Kpnb1	0.0404732	-0.0404732	protein_coding	karyopherin subunit beta 1	Kpnb1	123.051	116.337	6108.87	5694.08
ENSMUSG00000001441	Npepps	-1.14965	Npepps	-0.100599	0.100599	protein_coding	aminopeptidase puromycin sensitive	Npepps	45.6637	52.4974	1903.05	2464.61
ENSMUSG00000001444	Tbx21	1	Tbx21	0	0	protein_coding	T-box 21	Tbx21	0	0	0	0
ENSMUSG00000001445	Mrpl10	1.17596	Mrpl10	0.11692	-0.11692	protein_coding	mitochondrial ribosomal protein L10	Mrpl10	42.62	36.2427	973.221	827.596
ENSMUSG00000001467	Cyp51	1.09625	Cyp51	0.0662869	-0.0662869	protein_coding	cytochrome P450, family 51	Cyp51	125.277	114.278	4664.51	4160.26
ENSMUSG00000001472	Tcf25	1.00425	Tcf25	0.00305917	-0.00305917	protein_coding	transcription factor 25 (basic helix-loop-helix)	Tcf25	131.146	130.591	5307.38	5286.09
ENSMUSG00000001473	Tubb6	1.00126	Tubb6	0.000909336	-0.000909336	protein_coding	tubulin, beta 6 class V	Tubb6	82.8694	82.765	1953.9	1951.44
ENSMUSG00000001482	Def8	-1.04078	Def8	-0.0288309	0.0288309	protein_coding	differentially expressed in FDCP 8	Def8	25.0211	26.0414	1030.36	1013.57
ENSMUSG00000001493	Meox1	-1.5818	Meox1	-0.330784	0.330784	protein_coding	mesenchyme homeobox 1	Meox1	15.0306	23.7754	461.776	730.438
ENSMUSG00000001494	Sost	1	Sost	0	0	protein_coding	sclerostin	Sost	0.0359853	0.0347811	1.01713	0.983093
ENSMUSG00000001496	Nkx2-1	1	Nkx2-1	0	0	protein_coding	NK2 homeobox 1	Nkx2-1	0	0	0	0
ENSMUSG00000001497	Pax9	1.27279	Pax9	0.173997	-0.173997	protein_coding	paired box 9	Pax9	0.127279	0.0163423	6.10277	0.983093
ENSMUSG00000001504	Irx2	1.31272	Irx2	0.196282	-0.196282	protein_coding	Iroquois homeobox 2	Irx2	81.7171	62.25	1403.64	1040.11
ENSMUSG00000001506	Col1a1	-1.05566	Col1a1	-0.0390713	0.0390713	protein_coding	collagen, type I, alpha 1	Col1a1	2898.95	3060.3	249980	263393
ENSMUSG00000001507	Itga3	-1.83278	Itga3	-0.437018	0.437018	protein_coding	integrin alpha 3	Itga3	4.92294	9.02268	347.858	411.916
ENSMUSG00000001508	Sgca	6.07297	Sgca	1.3012	-1.3012	protein_coding	sarcoglycan, alpha (dystrophin-associated glycoprotein)	Sgca	2.61581	0.43073	14.2398	4.91547
ENSMUSG00000001510	Dlx3	1	Dlx3	0	0	protein_coding	distal-less homeobox 3	Dlx3	0	0	0	0
ENSMUSG00000001517	Foxm1	1.01545	Foxm1	0.0110629	-0.0110629	protein_coding	forkhead box M1	Foxm1	14.4683	14.2481	746.572	643.846
ENSMUSG00000001518	Itfg2	-1.13806	Itfg2	-0.0932904	0.0932904	protein_coding	integrin alpha FG-GAP repeat containing 2	Itfg2	24.3019	27.6571	294.967	276.248
ENSMUSG00000001520	Nrip2	1.06787	Nrip2	0.0473706	-0.0473706	protein_coding	nuclear receptor interacting protein 2	Nrip2	3.62934	3.39866	98.6615	84.5463
ENSMUSG00000001521	Tulp3	1.07119	Tulp3	0.0496072	-0.0496072	protein_coding	tubby-like protein 3	Tulp3	54.2502	50.6448	2402.46	2227.69
ENSMUSG00000001524	Gtf2h4	1.02288	Gtf2h4	0.0163179	-0.0163179	protein_coding	general transcription factor II H, polypeptide 4	Gtf2h4	16.2513	15.8878	325.481	284.114
ENSMUSG00000001525	Tubb5	1.04884	Tubb5	0.0343972	-0.0343972	protein_coding	tubulin, beta 5 class I	Tubb5	384.468	366.565	13974.3	12935.5
ENSMUSG00000001542	Ell2	-2.70631	Ell2	-0.718164	0.718164	protein_coding	elongation factor for RNA polymerase II 2	Ell2	2.92018	7.90292	152.569	412.899
ENSMUSG00000001552	Jup	-1.67047	Jup	-0.370128	0.370128	protein_coding	junction plakoglobin	Jup	16.324	27.2688	631.637	938.854
ENSMUSG00000001555	Fkbp10	1.00679	Fkbp10	0.00488095	-0.00488095	protein_coding	FK506 binding protein 10	Fkbp10	304.882	302.826	9478.37	9007.83
ENSMUSG00000001558	Klhl10	-1.16556	Klhl10	-0.110513	0.110513	protein_coding	kelch-like 10	Klhl10	0.275819	0.321484	5.08564	8.84784
ENSMUSG00000001566	Mnx1	1	Mnx1	0	0	protein_coding	motor neuron and pancreas homeobox 1	Mnx1	0	0	0	0
ENSMUSG00000001569	Nom1	-1.12797	Nom1	-0.0868646	0.0868646	protein_coding	nucleolar protein with MIF4G domain 1	Nom1	13.3992	15.1139	494.324	534.803
ENSMUSG00000001576	Ergic1	1.01403	Ergic1	0.0100485	-0.0100485	protein_coding	endoplasmic reticulum-golgi intermediate compartment 1	Ergic1	187.586	184.991	5615.57	5485.66
ENSMUSG00000001583	Tnk1	1	Tnk1	0	0	protein_coding	tyrosine kinase, non-receptor, 1	Tnk1	0	0.0791915	0	0.983093
ENSMUSG00000001588	Acap1	1	Acap1	0	0	protein_coding	ArfGAP with coiled-coil, ankyrin repeat and PH domains 1	Acap1	0.0990937	0	2.03426	0
ENSMUSG00000001604	Tcea3	1.19792	Tcea3	0.130264	-0.130264	protein_coding	transcription elongation factor A (SII), 3	Tcea3	21.3137	17.7923	317.344	267.401
ENSMUSG00000001622	Csn3	1	Csn3	0	0	protein_coding	casein kappa	Csn3	0	0	0	0
ENSMUSG00000001627	Ifrd1	1.07647	Ifrd1	0.0531541	-0.0531541	protein_coding	interferon-related developmental regulator 1	Ifrd1	104.488	97.0654	903.987	948.686
ENSMUSG00000001630	Stk38l	-1.23791	Stk38l	-0.153955	0.153955	protein_coding	serine/threonine kinase 38 like	Stk38l	7.92065	9.80507	377.355	480.733
ENSMUSG00000001632	Brpf1	-1.03553	Brpf1	-0.0251851	0.0251851	protein_coding	bromodomain and PHD finger containing, 1	Brpf1	9.54136	9.88037	560.614	546.242
ENSMUSG00000001642	Akr1b3	1.18826	Akr1b3	0.124423	-0.124423	protein_coding	aldo-keto reductase family 1 member B	Akr1b3	47.2598	39.7724	854.388	718.641
ENSMUSG00000001655	Hoxc13	1	Hoxc13	0	0	protein_coding	homeobox C13	Hoxc13	0	0	0	0
ENSMUSG00000001656	Hoxc11	1	Hoxc11	0	0	protein_coding	homeobox C11	Hoxc11	0	0	0	0
ENSMUSG00000001657	Hoxc8	1	Hoxc8	0	0	protein_coding	homeobox C8	Hoxc8	0	0	0	0
ENSMUSG00000001661	Hoxc6	1	Hoxc6	0	0	protein_coding	homeobox C6	Hoxc6	0	0	0	0
ENSMUSG00000001663	Gstt1	-1.35028	Gstt1	-0.216631	0.216631	protein_coding	glutathione S-transferase, theta 1	Gstt1	16.3234	22.0412	196.306	237.909
ENSMUSG00000001665	Gstt3	1.10127	Gstt3	0.0695844	-0.0695844	protein_coding	glutathione S-transferase, theta 3	Gstt3	15.7768	14.326	357.276	324.42
ENSMUSG00000001666	Ddt	1.11873	Ddt	0.0809283	-0.0809283	protein_coding	D-dopachrome tautomerase	Ddt	63.8515	57.0752	432.369	385.373
ENSMUSG00000001670	Tat	1	Tat	0	0	protein_coding	tyrosine aminotransferase	Tat	0	0	0	0
ENSMUSG00000001672	Marveld3	1	Marveld3	0	0	protein_coding	MARVEL (membrane-associating) domain containing 3	Marveld3	0	0.0288769	0	0.983093
ENSMUSG00000001674	Ddx18	1.04133	Ddx18	0.0292138	-0.0292138	protein_coding	DEAD box helicase 18	Ddx18	28.2062	27.0867	477.033	574.126
ENSMUSG00000001687	Ubl3	-1.05563	Ubl3	-0.0390499	0.0390499	protein_coding	ubiquitin-like 3	Ubl3	47.8906	50.5546	738.435	899.53
ENSMUSG00000001700	Gramd3	1.299	Gramd3	0.188701	-0.188701	protein_coding	GRAM domain containing 2B	Gramd3	14.2629	10.9799	519.753	400.119
ENSMUSG00000001707	Eef1e1	1.22273	Eef1e1	0.145056	-0.145056	protein_coding	eukaryotic translation elongation factor 1 epsilon 1	Eef1e1	24.1731	19.7697	304.121	248.723
ENSMUSG00000001729	Akt1	-1.01406	Akt1	-0.010072	0.010072	protein_coding	thymoma viral proto-oncogene 1	Akt1	234.767	238.068	7366.04	7632.74
ENSMUSG00000001739	Cldn15	1.55058	Cldn15	0.316404	-0.316404	protein_coding	claudin 15	Cldn15	0.517244	0.333581	5.08564	2.94928
ENSMUSG00000001741	Il16	-1.106	Il16	-0.0726783	0.0726783	protein_coding	interleukin 16	Il16	0.590157	0.652716	35.8315	46.2053
ENSMUSG00000001750	Tcirg1	1.01981	Tcirg1	0.014147	-0.014147	protein_coding	T cell, immune regulator 1, ATPase, H+ transporting, lysosomal V0 protein A3	Tcirg1	53.6487	52.6068	1038.49	1101.06
ENSMUSG00000001751	Naglu	-1.26535	Naglu	-0.169768	0.169768	protein_coding	alpha-N-acetylglucosaminidase (Sanfilippo disease IIIB)	Naglu	30.8566	39.0444	1002.89	1207.24
ENSMUSG00000001755	Coasy	1.48303	Coasy	0.284274	-0.284274	protein_coding	Coenzyme A synthase	Coasy	24.7236	16.671	559.421	459.105
ENSMUSG00000001761	Smo	-1.04142	Smo	-0.0292741	0.0292741	protein_coding	smoothened, frizzled class receptor	Smo	37.89	39.4593	2053.58	2133.31
ENSMUSG00000001763	Tspan33	1	Tspan33	0	0	protein_coding	tetraspanin 33	Tspan33	0.0377459	0.036481	1.01713	0.983093
ENSMUSG00000001767	Crnkl1	-1.41705	Crnkl1	-0.251446	0.251446	protein_coding	crooked neck pre-mRNA splicing factor 1	Crnkl1	5.07269	7.18826	248.179	299.843
ENSMUSG00000001768	Rin2	1.25347	Rin2	0.162963	-0.162963	protein_coding	Ras and Rab interactor 2	Rin2	17.9439	14.3154	711.99	684.233
ENSMUSG00000001773	Folh1	1	Folh1	0	0	protein_coding	folate hydrolase 1	Folh1	0	0	0	0
ENSMUSG00000001774	Chordc1	1.08317	Chordc1	0.057629	-0.057629	protein_coding	cysteine and histidine rich domain containing 1	Chordc1	21.6663	20.0027	658.082	607.552
ENSMUSG00000001783	Rtcb	1.15761	Rtcb	0.105576	-0.105576	protein_coding	RNA 2',3'-cyclic phosphate and 5'-OH ligase	Rtcb	85.6451	73.9843	2336.34	2015.34
ENSMUSG00000001785	Pwp1	1.17853	Pwp1	0.118493	-0.118493	protein_coding	PWP1 homolog, endonuclein	Pwp1	19.4272	16.4843	594.003	523.006
ENSMUSG00000001786	Fbxo7	1.47305	Fbxo7	0.279405	-0.279405	protein_coding	F-box protein 7	Fbxo7	23.7745	16.1396	375.197	265.354
ENSMUSG00000001794	Capns1	1.0153	Capns1	0.0109555	-0.0109555	protein_coding	calpain, small subunit 1	Capns1	685.605	675.271	8517.43	7850
ENSMUSG00000001802	Lrp3	-1.41978	Lrp3	-0.252835	0.252835	protein_coding	low density lipoprotein receptor-related protein 3	Lrp3	6.7206	9.54179	324.464	432.561
ENSMUSG00000001804	Dsg4	1	Dsg4	0	0	protein_coding	desmoglein 4	Dsg4	0	0	0	0
ENSMUSG00000001815	Evx2	1	Evx2	0	0	protein_coding	even-skipped homeobox 2	Evx2	0	0	0	0
ENSMUSG00000001819	Hoxd13	1	Hoxd13	0	0	protein_coding	homeobox D13	Hoxd13	0	0	0	0
ENSMUSG00000001823	Hoxd12	1	Hoxd12	0	0	protein_coding	homeobox D12	Hoxd12	0	0	0	0
ENSMUSG00000001827	Folr1	2.06933	Folr1	0.524583	-0.524583	protein_coding	folate receptor alpha	Folr1	0.354127	0.171131	4.06851	1.96619
ENSMUSG00000001829	Clpb	1.10077	Clpb	0.069256	-0.069256	protein_coding	ClpB caseinolytic peptidase B	Clpb	24.5586	22.3104	516.701	576.093
ENSMUSG00000001833	Sept7	-1.14795	Sept7	-0.0995301	0.0995301	protein_coding	septin 7	Sept7	28.0547	32.2054	991.7	1138.42
ENSMUSG00000001844	Zdhhc4	-1.00543	Zdhhc4	-0.00390401	0.00390401	protein_coding	zinc finger, DHHC domain containing 4	Zdhhc4	35.3064	35.498	523.821	472.868
ENSMUSG00000001847	Rac1	-1.6206	Rac1	-0.348264	0.348264	protein_coding	Rac family small GTPase 1	Rac1	158.938	257.575	2704.89	4853.05
ENSMUSG00000001855	Nup214	1.41343	Nup214	0.249601	-0.249601	protein_coding	nucleoporin 214	Nup214	21.2501	15.0344	1264.19	1206.83
ENSMUSG00000001864	Aif1l	-1.09566	Aif1l	-0.065897	0.065897	protein_coding	allograft inflammatory factor 1-like	Aif1l	7.37189	8.07705	90.5244	105.191
ENSMUSG00000001865	Cpa3	1	Cpa3	0	0	protein_coding	carboxypeptidase A3, mast cell	Cpa3	0	0	0	0
ENSMUSG00000001870	Ltbp1	1.5261	Ltbp1	0.304924	-0.304924	protein_coding	latent transforming growth factor beta binding protein 1	Ltbp1	16.8724	11.0559	1276.5	842.511
ENSMUSG00000001891	Ugp2	-1.1118	Ugp2	-0.0764487	0.0764487	protein_coding	UDP-glucose pyrophosphorylase 2	Ugp2	39.7379	44.1806	1224.62	1246.56
ENSMUSG00000001901	Kcnh6	1	Kcnh6	0	0	protein_coding	potassium voltage-gated channel, subfamily H (eag-related), member 6	Kcnh6	0.0847352	0.0819042	4.06851	3.93237
ENSMUSG00000001909	Trmt1	-1.23695	Trmt1	-0.153392	0.153392	protein_coding	tRNA methyltransferase 1	Trmt1	41.7785	51.6778	960.169	922.141
ENSMUSG00000001910	Nacc1	-1.10875	Nacc1	-0.0744646	0.0744646	protein_coding	nucleus accumbens associated 1, BEN and BTB (POZ) domain containing	Nacc1	27.3628	30.3384	1700.64	1885.57
ENSMUSG00000001911	Nfix	-1.26877	Nfix	-0.171718	0.171718	protein_coding	nuclear factor I/X	Nfix	115.971	147.141	7056.6	8646.85
ENSMUSG00000001918	Slc1a5	-1.10915	Slc1a5	-0.074725	0.074725	protein_coding	solute carrier family 1 (neutral amino acid transporter), member 5	Slc1a5	79.3071	87.9632	1906.1	2012.39
ENSMUSG00000001924	Uba1	1.01322	Uba1	0.00947619	-0.00947619	protein_coding	ubiquitin-like modifier activating enzyme 1	Uba1	210.484	207.737	9217.22	9793.57
ENSMUSG00000001930	Vwf	-1.79807	Vwf	-0.423225	0.423225	protein_coding	Von Willebrand factor	Vwf	0.0368091	0.179807	3.05139	6.88165
ENSMUSG00000001942	Siae	1.13484	Siae	0.0912447	-0.0912447	protein_coding	sialic acid acetylesterase	Siae	7.99166	7.0421	391.594	345.066
ENSMUSG00000001943	Vsig2	1	Vsig2	0	0	protein_coding	V-set and immunoglobulin domain containing 2	Vsig2	0	0	0	0
ENSMUSG00000001946	Esam	2.68075	Esam	0.711319	-0.711319	protein_coding	endothelial cell-specific adhesion molecule	Esam	0.313589	0.116978	3.05139	2.94928
ENSMUSG00000001948	Spa17	-1.32898	Spa17	-0.205162	0.205162	protein_coding	sperm autoantigenic protein 17	Spa17	1.10285	1.46567	8.13703	10.814
ENSMUSG00000001962	Fam50a	1.06523	Fam50a	0.0455833	-0.0455833	protein_coding	family with sequence similarity 50, member A	Fam50a	55.0242	51.6547	953.049	911.327
ENSMUSG00000001964	Emd	1.01256	Emd	0.00900098	-0.00900098	protein_coding	emerin	Emd	76.7793	75.8272	1142.96	1118.68
ENSMUSG00000001983	Taco1	-1.03026	Taco1	-0.0215035	0.0215035	protein_coding	translational activator of mitochondrially encoded cytochrome c oxidase I	Taco1	9.25148	9.53142	165.649	170.661
ENSMUSG00000001985	Grik3	1	Grik3	0	0	protein_coding	glutamate receptor, ionotropic, kainate 3	Grik3	0	0.0221694	0	2.94928
ENSMUSG00000001986	Gria3	1.10635	Gria3	0.0729053	-0.0729053	protein_coding	glutamate receptor, ionotropic, AMPA3 (alpha 3)	Gria3	9.49853	8.58545	476.016	570.194
ENSMUSG00000001988	Npas1	-1.61089	Npas1	-0.343928	0.343928	protein_coding	neuronal PAS domain protein 1	Npas1	0.106527	0.171603	3.05139	4.91547
ENSMUSG00000001995	Sipa1l2	-1.19131	Sipa1l2	-0.126275	0.126275	protein_coding	signal-induced proliferation-associated 1 like 2	Sipa1l2	2.3395	2.78707	218.683	260.52
ENSMUSG00000001998	Ap4e1	-1.5959	Ap4e1	-0.337187	0.337187	protein_coding	adaptor-related protein complex AP-4, epsilon 1	Ap4e1	2.05206	3.27489	123.073	151.396
ENSMUSG00000001999	Blvra	-1.92944	Blvra	-0.47409	0.47409	protein_coding	biliverdin reductase A	Blvra	9.07021	17.5004	129.175	252.655
ENSMUSG00000002006	Pdzd4	-1.05344	Pdzd4	-0.0375517	0.0375517	protein_coding	PDZ domain containing 4	Pdzd4	4.80102	5.05757	262.419	282.148
ENSMUSG00000002007	Srpk3	1	Srpk3	0	0	protein_coding	serine/arginine-rich protein specific kinase 3	Srpk3	0	0.0364428	0	0.983093
ENSMUSG00000002010	Idh3g	1.15874	Idh3g	0.106279	-0.106279	protein_coding	isocitrate dehydrogenase 3 (NAD+), gamma	Idh3g	90.4439	78.0536	1162.58	1076.49
ENSMUSG00000002012	Pnck	2.18989	Pnck	0.565429	-0.565429	protein_coding	pregnancy upregulated non-ubiquitously expressed CaM kinase	Pnck	1.704	0.778121	31.531	11.7971
ENSMUSG00000002014	Ssr4	1.14554	Ssr4	0.0980133	-0.0980133	protein_coding	signal sequence receptor, delta	Ssr4	258.114	225.321	2280.4	1964.22
ENSMUSG00000002015	Bcap31	1.17616	Bcap31	0.117045	-0.117045	protein_coding	B cell receptor associated protein 31	Bcap31	166.646	141.686	2569.27	2184.43
ENSMUSG00000002017	Fam98a	-1.25799	Fam98a	-0.165562	0.165562	protein_coding	family with sequence similarity 98, member A	Fam98a	23.1738	29.1525	893.039	1026.35
ENSMUSG00000002020	Ltbp2	-1.37953	Ltbp2	-0.232086	0.232086	protein_coding	latent transforming growth factor beta binding protein 2	Ltbp2	40.075	55.2845	2443.64	3733.5
ENSMUSG00000002028	Kmt2a	-1.32316	Kmt2a	-0.201993	0.201993	protein_coding	lysine (K)-specific methyltransferase 2A	Kmt2a	6.18852	8.18839	1396.52	1800.04
ENSMUSG00000002031	Ift46	1.10425	Ift46	0.0715359	-0.0715359	protein_coding	intraflagellar transport 46	Ift46	153.393	138.911	866.593	838.579
ENSMUSG00000002032	Tmem25	1.41297	Tmem25	0.249364	-0.249364	protein_coding	transmembrane protein 25	Tmem25	0.489357	0.346333	19.3254	12.7802
ENSMUSG00000002033	Cd3g	1	Cd3g	0	0	protein_coding	CD3 antigen, gamma polypeptide	Cd3g	0	0	0	0
ENSMUSG00000002043	Trappc6a	1.26334	Trappc6a	0.168621	-0.168621	protein_coding	trafficking protein particle complex 6A	Trappc6a	35.5108	28.1087	293.95	244.79
ENSMUSG00000002052	Supt6	-1.14486	Supt6	-0.0975836	0.0975836	protein_coding	SPT6, histone chaperone and transcription elongation factor	Supt6	25.4334	29.1176	2417.19	2748.67
ENSMUSG00000002055	Spag5	-1.15434	Spag5	-0.103535	0.103535	protein_coding	sperm associated antigen 5	Spag5	8.77695	10.1316	346.841	352.93
ENSMUSG00000002057	Foxn1	1	Foxn1	0	0	protein_coding	forkhead box N1	Foxn1	0	0	0	0
ENSMUSG00000002058	Unc119	1.22647	Unc119	0.147256	-0.147256	protein_coding	unc-119 lipid binding chaperone	Unc119	27.0255	22.0352	405.834	335.235
ENSMUSG00000002059	Rab34	1.07118	Rab34	0.0496018	-0.0496018	protein_coding	RAB34, member RAS oncogene family	Rab34	116.069	108.356	2002.73	2001.58
ENSMUSG00000002064	Sdf2	1.08303	Sdf2	0.0575362	-0.0575362	protein_coding	stromal cell derived factor 2	Sdf2	96.8434	89.419	1134.62	1066.72
ENSMUSG00000002068	Ccne1	-1.31819	Ccne1	-0.199277	0.199277	protein_coding	cyclin E1	Ccne1	15.0726	19.8685	410.92	455.172
ENSMUSG00000002076	Hsf2bp	1.08431	Hsf2bp	0.0583886	-0.0583886	protein_coding	heat shock transcription factor 2 binding protein	Hsf2bp	0.108431	0	1.01713	0
ENSMUSG00000002083	Bbc3	1.01544	Bbc3	0.0110505	-0.0110505	protein_coding	BCL2 binding component 3	Bbc3	34.922	34.3911	626.551	698.979
ENSMUSG00000002100	Mybpc3	1	Mybpc3	0	0	protein_coding	myosin binding protein C, cardiac	Mybpc3	0	0	0	0
ENSMUSG00000002102	Psmc3	1.2773	Psmc3	0.176546	-0.176546	protein_coding	proteasome (prosome, macropain) 26S subunit, ATPase 3	Psmc3	203.933	159.66	2702.23	2502
ENSMUSG00000002103	Acp2	-1.19792	Acp2	-0.130267	0.130267	protein_coding	acid phosphatase 2, lysosomal	Acp2	30.811	36.9092	1365.01	1548.29
ENSMUSG00000002104	Rapsn	2.12444	Rapsn	0.54354	-0.54354	protein_coding	receptor-associated protein of the synapse	Rapsn	0.551886	0.25978	11.1884	4.91547
ENSMUSG00000002105	Slc39a13	-1.04758	Slc39a13	-0.033531	0.033531	protein_coding	solute carrier family 39 (metal ion transporter), member 13	Slc39a13	60.2634	63.1308	1227.96	1178.7
ENSMUSG00000002107	Celf2	1.15915	Celf2	0.106536	-0.106536	protein_coding	CUGBP, Elav-like family member 2	Celf2	16.8395	14.5274	779.12	858.24
ENSMUSG00000002108	Nr1h3	1.09334	Nr1h3	0.0643717	-0.0643717	protein_coding	nuclear receptor subfamily 1, group H, member 3	Nr1h3	2.40441	2.19914	33.5652	48.1716
ENSMUSG00000002109	Ddb2	-1.3703	Ddb2	-0.227243	0.227243	protein_coding	damage specific DNA binding protein 2	Ddb2	3.08732	4.23054	79.3078	95.4445
ENSMUSG00000002111	Spi1	1	Spi1	0	0	protein_coding	spleen focus forming virus (SFFV) proviral integration oncogene	Spi1	0	0.0353888	0	0.983093
ENSMUSG00000002129	Sf3a1	-1.01213	Sf3a1	-0.00869946	0.00869946	protein_coding	splicing factor 3a, subunit 1	Sf3a1	22.5665	22.8403	1495.18	1402.87
ENSMUSG00000002147	Stat6	-1.2858	Stat6	-0.181334	0.181334	protein_coding	signal transducer and activator of transcription 6	Stat6	45.8781	58.9901	2415.68	2715.3
ENSMUSG00000002190	Clgn	1	Clgn	0	0	protein_coding	calmegin	Clgn	0	0.0310039	0	0.983093
ENSMUSG00000002204	Napsa	1	Napsa	0	0	protein_coding	napsin A aspartic peptidase	Napsa	0	0	0	0
ENSMUSG00000002205	Vrk3	-1.06268	Vrk3	-0.043853	0.043853	protein_coding	vaccinia related kinase 3	Vrk3	23.6267	25.1076	448.553	533.82
ENSMUSG00000002210	Smg9	-1.17496	Smg9	-0.116307	0.116307	protein_coding	SMG9 nonsense mediated mRNA decay factor	Smg9	9.34728	10.9827	230.888	256.587
ENSMUSG00000002221	Paxip1	1.15773	Paxip1	0.10565	-0.10565	protein_coding	PAX interacting (with transcription-activation domain) protein 1	Paxip1	15.6589	13.5255	539.078	547.583
ENSMUSG00000002222	Rmnd5a	-1.0876	Rmnd5a	-0.0605768	0.0605768	protein_coding	required for meiotic nuclear division 5 homolog A	Rmnd5a	12.5736	13.6751	860.491	1037.16
ENSMUSG00000002227	Mov10	-1.01232	Mov10	-0.00883095	0.00883095	protein_coding	Mov10 RISC complex RNA helicase	Mov10	14.8731	15.0563	687.579	735.354
ENSMUSG00000002228	Ppm1j	-1.28051	Ppm1j	-0.178359	0.178359	protein_coding	protein phosphatase 1J	Ppm1j	0.0441615	0.128051	1.01713	2.94928
ENSMUSG00000002233	Rhoc	-1.03845	Rhoc	-0.027219	0.027219	protein_coding	ras homolog family member C	Rhoc	250.946	260.596	2866.27	3010.23
ENSMUSG00000002240	Prr27	1	Prr27	0	0	protein_coding	proline rich 27	Prr27	0	0	0	0
ENSMUSG00000002249	Tead3	-1.36013	Tead3	-0.22187	0.22187	protein_coding	TEA domain family member 3	Tead3	13.6372	18.5483	474.999	607.552
ENSMUSG00000002250	Ppard	-1.01765	Ppard	-0.0126241	0.0126241	protein_coding	peroxisome proliferator activator receptor delta	Ppard	30.9094	31.4551	1174.78	1171.85
ENSMUSG00000002257	Def6	1.29189	Def6	0.184739	-0.184739	protein_coding	differentially expressed in FDCP 6	Def6	14.9342	11.56	469.913	363.744
ENSMUSG00000002265	Peg3	-1.14426	Peg3	-0.0972094	0.0972094	protein_coding	paternally expressed 3	Peg3	11.7154	13.4055	1469.75	1668.31
ENSMUSG00000002266	Zim1	-4.69641	Zim1	-1.11578	1.11578	protein_coding	zinc finger, imprinted 1	Zim1	0.870886	4.09004	71.199	281.165
ENSMUSG00000002274	Metrn	1.39395	Metrn	0.239591	-0.239591	protein_coding	meteorin, glial cell differentiation regulator	Metrn	15.7295	11.2841	200.844	156.537
ENSMUSG00000002279	Lmf1	1.21628	Lmf1	0.141236	-0.141236	protein_coding	lipase maturation factor 1	Lmf1	23.633	19.4306	518.735	474.834
ENSMUSG00000002280	Narfl	1.39968	Narfl	0.242546	-0.242546	protein_coding	cytosolic iron-sulfur assembly component 3	Narfl	13.0405	9.3168	357.392	319.141
ENSMUSG00000002289	Angptl4	1.02375	Angptl4	0.0169341	-0.0169341	protein_coding	angiopoietin-like 4	Angptl4	0.896639	0.875835	16.2741	24.5773
ENSMUSG00000002297	Dbf4	-1.43404	Dbf4	-0.260043	0.260043	protein_coding	DBF4 zinc finger	Dbf4	6.46302	9.26824	205.46	290.996
ENSMUSG00000002307	Daxx	1.18269	Daxx	0.121036	-0.121036	protein_coding	Fas death domain-associated protein	Daxx	22.2458	18.8095	607.226	515.141
ENSMUSG00000002308	Cd320	1.24615	Cd320	0.158737	-0.158737	protein_coding	CD320 antigen	Cd320	31.3862	25.1866	360.063	290.013
ENSMUSG00000002319	Ipo4	1.01488	Ipo4	0.0106547	-0.0106547	protein_coding	importin 4	Ipo4	167.03	164.581	2787.69	2930.79
ENSMUSG00000002320	Tm9sf1	1.02265	Tm9sf1	0.0161594	-0.0161594	protein_coding	transmembrane 9 superfamily member 1	Tm9sf1	84.676	82.8002	1882.96	1769.37
ENSMUSG00000002324	Rec8	2.65403	Rec8	0.704091	-0.704091	protein_coding	REC8 meiotic recombination protein	Rec8	1.99669	0.752325	60.0106	22.6111
ENSMUSG00000002325	Irf9	1.11268	Irf9	0.077022	-0.077022	protein_coding	interferon regulatory factor 9	Irf9	20.8122	18.7045	687.829	587.89
ENSMUSG00000002326	Gmpr2	1.0308	Gmpr2	0.021883	-0.021883	protein_coding	guanosine monophosphate reductase 2	Gmpr2	13.507	13.1034	274.625	266.418
ENSMUSG00000002329	Mdp1	1.00078	Mdp1	0.000560928	-0.000560928	protein_coding	magnesium-dependent phosphatase 1	Mdp1	18.1395	18.1254	421.091	420.764
ENSMUSG00000002332	Dhrs1	1.06194	Dhrs1	0.0433538	-0.0433538	protein_coding	dehydrogenase/reductase 1	Dhrs1	65.0583	61.2634	794.377	744.202
ENSMUSG00000002341	Ncan	1	Ncan	0	0	protein_coding	neurocan	Ncan	0	0	0	0
ENSMUSG00000002342	Tmem161a	1.26037	Tmem161a	0.166925	-0.166925	protein_coding	transmembrane protein 161A	Tmem161a	42.5614	33.7689	840.148	731.421
ENSMUSG00000002343	Armc6	-1.24194	Armc6	-0.156295	0.156295	protein_coding	armadillo repeat containing 6	Armc6	9.25861	11.4986	221.659	220.019
ENSMUSG00000002345	Borcs8	1.3146	Borcs8	0.197315	-0.197315	protein_coding	BLOC-1 related complex subunit 8	Borcs8	69.5627	52.9153	540.095	413.882
ENSMUSG00000002346	Slc25a42	-1.26481	Slc25a42	-0.16946	0.16946	protein_coding	solute carrier family 25, member 42	Slc25a42	4.24038	5.36327	176.98	210.382
ENSMUSG00000002365	Snx9	-1.22057	Snx9	-0.143777	0.143777	protein_coding	sorting nexin 9	Snx9	33.734	41.1747	1130.03	1379.28
ENSMUSG00000002372	Ranbp3	1.18769	Ranbp3	0.12408	-0.12408	protein_coding	RAN binding protein 3	Ranbp3	37.4142	31.5016	1310.06	1103.03
ENSMUSG00000002379	Ndufa11	1.07344	Ndufa11	0.0511198	-0.0511198	protein_coding	NADH:ubiquinone oxidoreductase subunit A11	Ndufa11	19.6114	18.2697	731.315	681.284
ENSMUSG00000002384	Bmp8b	1	Bmp8b	0	0	protein_coding	bone morphogenetic protein 8b	Bmp8b	0	0	0	0
ENSMUSG00000002393	Nr2f6	1.25438	Nr2f6	0.163485	-0.163485	protein_coding	nuclear receptor subfamily 2, group F, member 6	Nr2f6	40.4322	32.2329	878.194	694.462
ENSMUSG00000002395	Use1	1.01771	Use1	0.0126659	-0.0126659	protein_coding	unconventional SNARE in the ER 1 homolog (S. cerevisiae)	Use1	81.3597	79.9436	801.497	760.914
ENSMUSG00000002396	Ocel1	1.08782	Ocel1	0.0607192	-0.0607192	protein_coding	occludin/ELL domain containing 1	Ocel1	4.91395	4.51725	232.51	227.68
ENSMUSG00000002409	Dyrk1b	-1.0332	Dyrk1b	-0.0235625	0.0235625	protein_coding	dual-specificity tyrosine phosphorylation regulated kinase 1b	Dyrk1b	18.6032	19.2209	622.483	608.535
ENSMUSG00000002413	Braf	-1.26325	Braf	-0.168569	0.168569	protein_coding	Braf transforming gene	Braf	5.40199	6.82405	274.625	398.153
ENSMUSG00000002416	Ndufb2	1.27342	Ndufb2	0.174355	-0.174355	protein_coding	NADH:ubiquinone oxidoreductase subunit B2	Ndufb2	106.516	83.6455	509.194	406.018
ENSMUSG00000002428	Hltf	-1.09384	Hltf	-0.0647034	0.0647034	protein_coding	helicase-like transcription factor	Hltf	1.96923	2.15403	106.798	97.3262
ENSMUSG00000002455	Prpf6	1.00664	Prpf6	0.00477385	-0.00477385	protein_coding	pre-mRNA splicing factor 6	Prpf6	32.6859	32.4703	1409.74	1396
ENSMUSG00000002458	Rgs19	1.09911	Rgs19	0.0681697	-0.0681697	protein_coding	regulator of G-protein signaling 19	Rgs19	53.742	48.8958	526.873	521.039
ENSMUSG00000002459	Rgs20	-1.731	Rgs20	-0.395803	0.395803	protein_coding	regulator of G-protein signaling 20	Rgs20	0	0.1731	0	0.983093
ENSMUSG00000002475	Abhd3	1.83084	Abhd3	0.436252	-0.436252	protein_coding	abhydrolase domain containing 3	Abhd3	0.614292	0.335525	14.2398	5.89856
ENSMUSG00000002477	Snrpd1	1.1805	Snrpd1	0.119699	-0.119699	protein_coding	small nuclear ribonucleoprotein D1	Snrpd1	55.5962	47.0955	535.01	453.206
ENSMUSG00000002486	Tchp	1.36804	Tchp	0.226057	-0.226057	protein_coding	trichoplein, keratin filament binding	Tchp	7.42276	5.42582	211.53	206.45
ENSMUSG00000002489	Tiam1	-1.62025	Tiam1	-0.34811	0.34811	protein_coding	T cell lymphoma invasion and metastasis 1	Tiam1	5.68044	9.20376	344.807	405.034
ENSMUSG00000002496	Tsc2	-1.18229	Tsc2	-0.120792	0.120792	protein_coding	TSC complex subunit 2	Tsc2	17.8809	21.1404	1577.29	1864.81
ENSMUSG00000002500	Rpl3l	1.69154	Rpl3l	0.379169	-0.379169	protein_coding	ribosomal protein L3-like	Rpl3l	0.169154	0	1.01713	0
ENSMUSG00000002504	Slc9a3r2	-1.10696	Slc9a3r2	-0.0733003	0.0733003	protein_coding	NHERF family PDZ scaffold protein 2	Slc9a3r2	10.5172	11.6421	278.693	311.641
ENSMUSG00000002524	Puf60	1.12491	Puf60	0.0849073	-0.0849073	protein_coding	poly-U binding splicing factor 60	Puf60	79.2917	70.4869	2009.85	1784.31
ENSMUSG00000002546	Golga2	1.03265	Golga2	0.023173	-0.023173	protein_coding	golgin A2	Golga2	49.2154	47.6595	2343.47	2183.43
ENSMUSG00000002550	Uck1	-1.12961	Uck1	-0.0879093	0.0879093	protein_coding	uridine-cytidine kinase 1	Uck1	16.0063	18.0808	357.012	364.728
ENSMUSG00000002565	Scin	1	Scin	0	0	protein_coding	scinderin	Scin	0.027352	0.0264368	1.01713	0.983093
ENSMUSG00000002578	Ikzf4	-1.18074	Ikzf4	-0.119845	0.119845	protein_coding	IKAROS family zinc finger 4	Ikzf4	1.31095	1.54789	67.1304	54.0701
ENSMUSG00000002580	Mien1	1.32122	Mien1	0.200934	-0.200934	protein_coding	migration and invasion enhancer 1	Mien1	85.7164	64.8768	707.844	535.751
ENSMUSG00000002588	Pon1	1	Pon1	0	0	protein_coding	paraoxonase 1	Pon1	0	0	0	0
ENSMUSG00000002602	Axl	-1.46919	Axl	-0.277513	0.277513	protein_coding	AXL receptor tyrosine kinase	Axl	188.702	277.24	8084.14	10233
ENSMUSG00000002603	Tgfb1	-1.49525	Tgfb1	-0.290192	0.290192	protein_coding	transforming growth factor, beta 1	Tgfb1	13.4747	20.148	384.475	582.974
ENSMUSG00000002608	Ccdc97	-1.06659	Ccdc97	-0.0465	0.0465	protein_coding	coiled-coil domain containing 97	Ccdc97	22.5799	24.0834	866.593	830.714
ENSMUSG00000002617	Zfp40	1.74062	Zfp40	0.399802	-0.399802	protein_coding	zinc finger protein 40	Zfp40	0.578435	0.332315	20.3426	17.6957
ENSMUSG00000002625	Akap8l	-1.30619	Akap8l	-0.192681	0.192681	protein_coding	A kinase anchor protein 8-like	Akap8l	16.5095	21.5645	468.896	612.467
ENSMUSG00000002633	Shh	1	Shh	0	0	protein_coding	sonic hedgehog	Shh	0	0	0	0
ENSMUSG00000002635	Pdcd2l	1.36002	Pdcd2l	0.221813	-0.221813	protein_coding	programmed cell death 2-like	Pdcd2l	22.7977	16.7628	246.145	204.483
ENSMUSG00000002658	Gtf2f1	1.12371	Gtf2f1	0.0841353	-0.0841353	protein_coding	general transcription factor IIF, polypeptide 1	Gtf2f1	41.8871	37.2757	962.203	856.274
ENSMUSG00000002660	Clpp	-1.12599	Clpp	-0.0855944	0.0855944	protein_coding	caseinolytic mitochondrial matrix peptidase proteolytic subunit	Clpp	39.2552	44.2008	598.072	673.419
ENSMUSG00000002661	Alkbh7	-1.08541	Alkbh7	-0.0591213	0.0591213	protein_coding	alkB homolog 7	Alkbh7	11.0371	11.9798	106.798	115.022
ENSMUSG00000002664	Pspn	-4.77578	Pspn	-1.12787	1.12787	protein_coding	persephin	Pspn	0	0.477578	0	1.96619
ENSMUSG00000002668	Dennd1c	1	Dennd1c	0	0	protein_coding	DENN domain containing 1C	Dennd1c	0	0	0	0
ENSMUSG00000002679	Med6	1.25561	Med6	0.164197	-0.164197	protein_coding	mediator complex subunit 6	Med6	29.549	23.5335	344.807	221.196
ENSMUSG00000002688	Prkd1	-1.28344	Prkd1	-0.180006	0.180006	protein_coding	protein kinase D1	Prkd1	2.28806	2.93658	124.09	159.261
ENSMUSG00000002699	Lcp2	1	Lcp2	0	0	protein_coding	lymphocyte cytosolic protein 2	Lcp2	0	0	0	0
ENSMUSG00000002718	Cse1l	-1.11356	Cse1l	-0.07759	0.07759	protein_coding	chromosome segregation 1 like	Cse1l	17.278	19.2401	555.352	632.129
ENSMUSG00000002728	Naa20	1.02028	Naa20	0.0144833	-0.0144833	protein_coding	N(alpha)-acetyltransferase 20, NatB catalytic subunit	Naa20	78.7357	77.1706	716.058	640.977
ENSMUSG00000002731	Prkra	1.30542	Prkra	0.192259	-0.192259	protein_coding	protein kinase, interferon inducible double stranded RNA dependent activator	Prkra	21.8413	16.7312	457.708	348.998
ENSMUSG00000002732	Fkbp7	1.16798	Fkbp7	0.112007	-0.112007	protein_coding	FK506 binding protein 7	Fkbp7	93.7474	80.2647	933.724	799.255
ENSMUSG00000002733	Plekha3	-1.04329	Plekha3	-0.0305726	0.0305726	protein_coding	pleckstrin homology domain-containing, family A (phosphoinositide binding specific) member 3	Plekha3	17.088	17.8278	600.106	614.433
ENSMUSG00000002741	Ykt6	1.16243	Ykt6	0.108571	-0.108571	protein_coding	YKT6 v-SNARE homolog (S. cerevisiae)	Ykt6	87.5173	75.2883	3029.01	2581.6
ENSMUSG00000002748	Baz1b	-1.1314	Baz1b	-0.089057	0.089057	protein_coding	bromodomain adjacent to zinc finger domain, 1B	Baz1b	23.4118	26.4882	2161.4	2330.91
ENSMUSG00000002763	Pex6	-1.08873	Pex6	-0.0613248	0.0613248	protein_coding	peroxisomal biogenesis factor 6	Pex6	13.3784	14.5655	611.296	653.757
ENSMUSG00000002767	Mrpl2	1.51867	Mrpl2	0.301404	-0.301404	protein_coding	mitochondrial ribosomal protein L2	Mrpl2	100.761	66.3482	597.057	456.155
ENSMUSG00000002768	Mea1	1.10953	Mea1	0.0749756	-0.0749756	protein_coding	male enhanced antigen 1	Mea1	108.355	97.6583	1047.64	944.222
ENSMUSG00000002769	Gnmt	-1.98682	Gnmt	-0.495231	0.495231	protein_coding	glycine N-methyltransferase	Gnmt	0	0.198682	0	1.96619
ENSMUSG00000002771	Grin2d	-1.24715	Grin2d	-0.159315	0.159315	protein_coding	glutamate receptor, ionotropic, NMDA2D (epsilon 4)	Grin2d	0.497252	0.620146	31.531	39.3237
ENSMUSG00000002778	Kdelr1	1.05905	Kdelr1	0.0413849	-0.0413849	protein_coding	KDEL (Lys-Asp-Glu-Leu) endoplasmic reticulum protein retention receptor 1	Kdelr1	189.035	178.495	3791.85	3580.43
ENSMUSG00000002781	Tmem143	1.13839	Tmem143	0.0934973	-0.0934973	protein_coding	transmembrane protein 143	Tmem143	12.7519	11.2017	379.389	333.269
ENSMUSG00000002791	Pdxk-ps	1	Pdxk-ps	0	0	transcribed_unprocessed_pseudogene	pyridoxal (pyridoxine, vitamin B6) kinase, pseudogene	Pdxk-ps	0	0.0302941	0	0.983093
ENSMUSG00000002797	Ggct	1.05697	Ggct	0.0399688	-0.0399688	protein_coding	gamma-glutamyl cyclotransferase	Ggct	13.3169	12.5991	96.6272	106.174
ENSMUSG00000002799	Jag2	-1.51452	Jag2	-0.29943	0.29943	protein_coding	jagged 2	Jag2	0.0870531	0.151452	5.08564	8.84784
ENSMUSG00000002803	Btbd6	1.08648	Btbd6	0.0598323	-0.0598323	protein_coding	BTB domain containing 6	Btbd6	7.14939	6.58031	193.254	177.94
ENSMUSG00000002804	Nudt14	1.04369	Nudt14	0.0308499	-0.0308499	protein_coding	nudix hydrolase 14	Nudt14	13.0609	12.5141	116.97	112.073
ENSMUSG00000002808	Epdr1	1.0906	Epdr1	0.0625618	-0.0625618	protein_coding	ependymin related 1	Epdr1	49.6602	45.5347	1644.7	1508.07
ENSMUSG00000002812	Flii	-1.04834	Flii	-0.0340512	0.0340512	protein_coding	flightless I actin binding protein	Flii	51.3418	53.8235	2665.89	2906.02
ENSMUSG00000002814	Top3a	1.25903	Top3a	0.166157	-0.166157	protein_coding	topoisomerase (DNA) III alpha	Top3a	7.47858	5.93995	313.276	275.266
ENSMUSG00000002820	Atg4d	1.07732	Atg4d	0.0537267	-0.0537267	protein_coding	autophagy related 4D, cysteine peptidase	Atg4d	8.55522	7.94117	303.455	281.674
ENSMUSG00000002825	Qtrt1	-1.09625	Qtrt1	-0.066287	0.066287	protein_coding	queuine tRNA-ribosyltransferase catalytic subunit 1	Qtrt1	13.8746	15.21	234.957	257.57
ENSMUSG00000002831	Plin4	-1.98212	Plin4	-0.493521	0.493521	protein_coding	perilipin 4	Plin4	1.90797	3.78182	160.706	318.522
ENSMUSG00000002833	Hdgfrp2	1.00071	Hdgfrp2	0.000513744	-0.000513744	protein_coding	HDGF like 2	Hdgfrp2	39.6097	39.5815	1230.73	1229.85
ENSMUSG00000002835	Chaf1a	1.10936	Chaf1a	0.0748652	-0.0748652	protein_coding	chromatin assembly factor 1, subunit A	Chaf1a	7.77157	7.00544	366.075	329.987
ENSMUSG00000002844	Adprh	-1.01672	Adprh	-0.01196	0.01196	protein_coding	ADP-ribosylarginine hydrolase	Adprh	64.5579	65.6372	1351.76	1374.36
ENSMUSG00000002845	Tmem39a	1.04129	Tmem39a	0.029185	-0.029185	protein_coding	transmembrane protein 39a	Tmem39a	67.5284	64.8508	764.881	726.361
ENSMUSG00000002846	Timmdc1	1.0919	Timmdc1	0.0634196	-0.0634196	protein_coding	translocase of inner mitochondrial membrane domain containing 1	Timmdc1	16.9894	15.5595	332.601	323.438
ENSMUSG00000002847	Pla1a	-1.93307	Pla1a	-0.475449	0.475449	protein_coding	phospholipase A1 member A	Pla1a	0.265279	0.512804	7.1199	13.7633
ENSMUSG00000002870	Mcm2	-1.12893	Mcm2	-0.0874794	0.0874794	protein_coding	minichromosome maintenance complex component 2	Mcm2	26.0579	29.4176	719.11	802.204
ENSMUSG00000002871	Tpra1	-1.43752	Tpra1	-0.261792	0.261792	protein_coding	transmembrane protein, adipocyte asscociated 1	Tpra1	33.6184	48.3272	523.821	575.11
ENSMUSG00000002881	Nab1	-1.61255	Nab1	-0.344671	0.344671	protein_coding	Ngfi-A binding protein 1	Nab1	11.101	17.9009	431.262	501.378
ENSMUSG00000002885	Adgre5	-1.03795	Adgre5	-0.0268665	0.0268665	protein_coding	adhesion G protein-coupled receptor E5	Adgre5	25.0612	26.0122	911.552	859.507
ENSMUSG00000002897	Il17ra	-1.0194	Il17ra	-0.013861	0.013861	protein_coding	interleukin 17 receptor A	Il17ra	10.989	11.2022	594.003	600.67
ENSMUSG00000002900	Lamb1	1.0156	Lamb1	0.0111691	-0.0111691	protein_coding	laminin B1	Lamb1	109.864	108.176	8248.91	8555.86
ENSMUSG00000002908	Kcnn1	-1.43858	Kcnn1	-0.262325	0.262325	protein_coding	potassium intermediate/small conductance calcium-activated channel, subfamily N, member 1	Kcnn1	0.715787	1.02972	41.7023	59.9687
ENSMUSG00000002910	Arrdc2	1.18574	Arrdc2	0.122896	-0.122896	protein_coding	arrestin domain containing 2	Arrdc2	3.21652	2.71266	103.747	87.4953
ENSMUSG00000002930	Ppp1r17	1	Ppp1r17	0	0	protein_coding	protein phosphatase 1, regulatory subunit 17	Ppp1r17	0	0	0	0
ENSMUSG00000002944	Cd36	1	Cd36	0	0	protein_coding	CD36 molecule	Cd36	0.028391	0.0274408	1.01713	0.983093
ENSMUSG00000002948	Map2k7	1.19516	Map2k7	0.1286	-0.1286	protein_coding	mitogen-activated protein kinase kinase 7	Map2k7	39.6338	33.162	1094.98	1105.18
ENSMUSG00000002949	Timm44	1.08239	Timm44	0.0571078	-0.0571078	protein_coding	translocase of inner mitochondrial membrane 44	Timm44	32.4073	29.9406	690.63	588.873
ENSMUSG00000002957	Ap2a2	-1.09657	Ap2a2	-0.0664961	0.0664961	protein_coding	adaptor-related protein complex 2, alpha 2 subunit	Ap2a2	44.5966	48.9031	2988.27	3255.85
ENSMUSG00000002963	Pnkp	-1.12938	Pnkp	-0.0877634	0.0877634	protein_coding	polynucleotide kinase 3'- phosphatase	Pnkp	26.9894	30.4812	567.558	501.378
ENSMUSG00000002968	Med25	-1.04034	Med25	-0.0285281	0.0285281	protein_coding	mediator complex subunit 25	Med25	40.0488	41.6644	1325.32	1451.05
ENSMUSG00000002980	Bcam	1.38919	Bcam	0.237123	-0.237123	protein_coding	basal cell adhesion molecule	Bcam	1.19804	0.8624	37.6338	25.5604
ENSMUSG00000002981	Clptm1	-1.15632	Clptm1	-0.104772	0.104772	protein_coding	cleft lip and palate associated transmembrane protein 1	Clptm1	88.6439	102.501	2586.56	2838.19
ENSMUSG00000002983	Relb	-1.19435	Relb	-0.128114	0.128114	protein_coding	avian reticuloendotheliosis viral (v-rel) oncogene related B	Relb	10.4825	12.5198	284.796	335.235
ENSMUSG00000002984	Tomm40	1.15915	Tomm40	0.106535	-0.106535	protein_coding	translocase of outer mitochondrial membrane 40	Tomm40	53.2379	45.9283	1051.4	918.047
ENSMUSG00000002985	Apoe	-1.85286	Apoe	-0.444876	0.444876	protein_coding	apolipoprotein E	Apoe	54.9654	101.843	565.523	1056.83
ENSMUSG00000002992	Apoc2	1	Apoc2	0	0	protein_coding	apolipoprotein C2	Apoc2	0	0	0	0
ENSMUSG00000002996	Hbp1	-1.38145	Hbp1	-0.23309	0.23309	protein_coding	high mobility group box transcription factor 1	Hbp1	43.0083	59.4137	1529.47	2020.96
ENSMUSG00000002997	Prkar2b	-1.32355	Prkar2b	-0.202204	0.202204	protein_coding	protein kinase, cAMP dependent regulatory, type II beta	Prkar2b	6.98325	9.24265	314.293	368.66
ENSMUSG00000003031	Cdkn1b	1.28775	Cdkn1b	0.182427	-0.182427	protein_coding	cyclin dependent kinase inhibitor 1B	Cdkn1b	38.1969	29.6617	1397.53	1201.34
ENSMUSG00000003032	Klf4	-1.483	Klf4	-0.284262	0.284262	protein_coding	Kruppel-like transcription factor 4 (gut)	Klf4	39.3433	58.3463	1589.77	2273.89
ENSMUSG00000003033	Ap1m1	-1.01246	Ap1m1	-0.00893548	0.00893548	protein_coding	adaptor-related protein complex AP-1, mu subunit 1	Ap1m1	61.5681	62.3355	1565.36	1546.41
ENSMUSG00000003037	Rab8a	-1.00926	Rab8a	-0.00664595	0.00664595	protein_coding	RAB8A, member RAS oncogene family	Rab8a	66.3583	66.9725	1392.45	1373.38
ENSMUSG00000003038	Hmgn2	-1.39102	Hmgn2	-0.238074	0.238074	protein_coding	high mobility group nucleosomal binding domain 2	Hmgn2	227.344	316.241	1516.54	2054.66
ENSMUSG00000003039	Fam32a	1.03747	Fam32a	0.0265367	-0.0265367	protein_coding	family with sequence similarity 32, member A	Fam32a	42.8469	41.2993	1109.69	1069.61
ENSMUSG00000003051	Elf3	-1.9497	Elf3	-0.481626	0.481626	protein_coding	E74-like factor 3	Elf3	0	0.19497	0	0.983093
ENSMUSG00000003053	Cyp2c29	1	Cyp2c29	0	0	protein_coding	cytochrome P450, family 2, subfamily c, polypeptide 29	Cyp2c29	0	0	0	0
ENSMUSG00000003062	Stard3nl	-1.10703	Stard3nl	-0.073345	0.073345	protein_coding	STARD3 N-terminal like	Stard3nl	41.1458	45.5495	562.472	603.619
ENSMUSG00000003068	Stk11	-1.00842	Stk11	-0.0060487	0.0060487	protein_coding	serine/threonine kinase 11	Stk11	59.2955	59.7948	1322.23	1284.03
ENSMUSG00000003070	Efna2	1.42041	Efna2	0.253154	-0.253154	protein_coding	ephrin A2	Efna2	2.81656	1.98292	82.3874	58.0025
ENSMUSG00000003072	Atp5d	1.10426	Atp5d	0.0715386	-0.0715386	protein_coding	ATP synthase F1 subunit delta	Atp5d	252.991	229.105	2782.87	2528.52
ENSMUSG00000003099	Ppp5c	1.19746	Ppp5c	0.129987	-0.129987	protein_coding	protein phosphatase 5, catalytic subunit	Ppp5c	82.4453	68.8503	1500.26	1054.86
ENSMUSG00000003119	Cdk12	-1.19239	Cdk12	-0.126926	0.126926	protein_coding	cyclin dependent kinase 12	Cdk12	8.16059	9.73058	592.986	629.18
ENSMUSG00000003123	Lipe	1.15193	Lipe	0.102025	-0.102025	protein_coding	lipase, hormone sensitive	Lipe	3.78466	3.2855	115.254	112.733
ENSMUSG00000003131	Pafah1b2	-1.85469	Pafah1b2	-0.445588	0.445588	protein_coding	platelet-activating factor acetylhydrolase, isoform 1b, subunit 2	Pafah1b2	23.5451	43.6688	1442.29	2675
ENSMUSG00000003134	Tbc1d8	1.47442	Tbc1d8	0.280074	-0.280074	protein_coding	TBC1 domain family, member 8	Tbc1d8	2.61459	1.7733	63.9424	41.2524
ENSMUSG00000003135	Cnot11	-1.14207	Cnot11	-0.0958231	0.0958231	protein_coding	CCR4-NOT transcription complex, subunit 11	Cnot11	16.7781	19.1617	509.581	476.8
ENSMUSG00000003153	Slc2a3	-1.46051	Slc2a3	-0.273234	0.273234	protein_coding	solute carrier family 2 (facilitated glucose transporter), member 3	Slc2a3	1.69948	2.4821	98.6615	73.732
ENSMUSG00000003154	Foxj2	-1.02761	Foxj2	-0.0196494	0.0196494	protein_coding	forkhead box J2	Foxj2	10.6032	10.896	676.248	708.597
ENSMUSG00000003161	Sri	-1.21751	Sri	-0.141968	0.141968	protein_coding	sorcin	Sri	131.942	160.641	1236.83	1573.93
ENSMUSG00000003166	Dgcr2	1.01841	Dgcr2	0.0131627	-0.0131627	protein_coding	DiGeorge syndrome critical region gene 2	Dgcr2	56.6867	55.6617	3132.61	3052.39
ENSMUSG00000003184	Irf3	1.07685	Irf3	0.0534087	-0.0534087	protein_coding	interferon regulatory factor 3	Irf3	53.0269	49.2426	754.706	715.692
ENSMUSG00000003190	Bcl2l12	1.28003	Bcl2l12	0.178088	-0.178088	protein_coding	BCL2 like 12	Bcl2l12	15.202	11.8763	195.353	147.566
ENSMUSG00000003198	Zfp959	-1.40587	Zfp959	-0.245734	0.245734	protein_coding	zinc finger protein 959	Zfp959	0.404078	0.568083	11.1884	15.7295
ENSMUSG00000003199	Mpnd	1.0967	Mpnd	0.0665849	-0.0665849	protein_coding	MPN domain containing	Mpnd	99.7809	90.9828	1098.5	1043.06
ENSMUSG00000003200	Sh3gl1	1.03289	Sh3gl1	0.0233406	-0.0233406	protein_coding	SH3-domain GRB2-like 1	Sh3gl1	64.1351	62.0931	1818.63	1760.72
ENSMUSG00000003206	Ebi3	1	Ebi3	0	0	protein_coding	Epstein-Barr virus induced gene 3	Ebi3	0	0	0	0
ENSMUSG00000003208	Ccdc94	1.30405	Ccdc94	0.191501	-0.191501	protein_coding	YJU2 splicing factor	Ccdc94	7.32009	5.61334	123.073	94.377
ENSMUSG00000003226	Ranbp2	-1.67816	Ranbp2	-0.37344	0.37344	protein_coding	RAN binding protein 2	Ranbp2	1.97384	3.31242	277.676	465.986
ENSMUSG00000003227	Edar	1	Edar	0	0	protein_coding	ectodysplasin-A receptor	Edar	0.0390492	0.0377425	2.03426	1.96619
ENSMUSG00000003228	Grk5	1.13162	Grk5	0.0891924	-0.0891924	protein_coding	G protein-coupled receptor kinase 5	Grk5	7.9224	7.00096	355.995	314.59
ENSMUSG00000003233	Dvl3	1.05125	Dvl3	0.0360559	-0.0360559	protein_coding	dishevelled segment polarity protein 3	Dvl3	26.9303	25.6173	936.775	882.818
ENSMUSG00000003234	Abcf3	-1.16508	Abcf3	-0.110216	0.110216	protein_coding	ATP-binding cassette, sub-family F member 3	Abcf3	45.2211	52.6863	1064.93	998.823
ENSMUSG00000003235	Eif2b5	1.07147	Eif2b5	0.0497949	-0.0497949	protein_coding	eukaryotic translation initiation factor 2B, subunit 5 epsilon	Eif2b5	46.7185	43.6023	1654.87	1456.94
ENSMUSG00000003269	Cyth2	1.06811	Cyth2	0.0475281	-0.0475281	protein_coding	cytohesin 2	Cyth2	22.0296	20.6249	776.069	726.506
ENSMUSG00000003271	Sult2b1	1	Sult2b1	0	0	protein_coding	sulfotransferase family, cytosolic, 2B, member 1	Sult2b1	0.0719158	0.0695093	1.01713	0.983093
ENSMUSG00000003273	Car11	1.97795	Car11	0.492004	-0.492004	protein_coding	carbonic anhydrase 11	Car11	3.26386	1.65012	66.1133	33.4252
ENSMUSG00000003279	Dlgap1	1	Dlgap1	0	0	protein_coding	DLG associated protein 1	Dlgap1	0.0820924	0.0903103	4.06851	3.93237
ENSMUSG00000003282	Plag1	-2.72828	Plag1	-0.723997	0.723997	protein_coding	pleiomorphic adenoma gene 1	Plag1	0.688931	1.8796	46.7879	105.191
ENSMUSG00000003283	Hck	3.10386	Hck	0.817031	-0.817031	protein_coding	hemopoietic cell kinase	Hck	0.426107	0.137283	12.2055	3.93237
ENSMUSG00000003299	Mrpl4	-1.04839	Mrpl4	-0.0340868	0.0340868	protein_coding	mitochondrial ribosomal protein L4	Mrpl4	34.3821	36.0458	564.506	591.822
ENSMUSG00000003308	Keap1	1.09439	Keap1	0.0650648	-0.0650648	protein_coding	kelch-like ECH-associated protein 1	Keap1	30.8682	28.2058	1261.38	1216.37
ENSMUSG00000003309	Ap1m2	1	Ap1m2	0	0	protein_coding	adaptor protein complex AP-1, mu 2 subunit	Ap1m2	0	0.0422944	0	0.983093
ENSMUSG00000003316	Glg1	-1.17612	Glg1	-0.117018	0.117018	protein_coding	golgi apparatus protein 1	Glg1	51.4845	60.552	4592.33	5326.4
ENSMUSG00000003341	Atp8b3	1	Atp8b3	0	0	protein_coding	ATPase, class I, type 8B, member 3	Atp8b3	0.047801	0.0462015	3.05139	2.94928
ENSMUSG00000003344	Btbd2	-1.23334	Btbd2	-0.151284	0.151284	protein_coding	BTB domain containing 2	Btbd2	24.2091	29.858	675.373	774.677
ENSMUSG00000003345	Csnk1g2	1.00253	Csnk1g2	0.00181944	-0.00181944	protein_coding	casein kinase 1, gamma 2	Csnk1g2	89.4367	89.2114	2810.33	2805.75
ENSMUSG00000003346	Abhd17a	1.04566	Abhd17a	0.032205	-0.032205	protein_coding	abhydrolase domain containing 17A	Abhd17a	50.7883	48.5707	928.638	869.054
ENSMUSG00000003348	Mob3a	-1.09795	Mob3a	-0.0674044	0.0674044	protein_coding	MOB kinase activator 3A	Mob3a	22.751	24.9794	842.527	925.051
ENSMUSG00000003352	Cacnb3	1.01417	Cacnb3	0.0101486	-0.0101486	protein_coding	calcium channel, voltage-dependent, beta 3 subunit	Cacnb3	21.7029	21.3997	822.857	808.103
ENSMUSG00000003354	Ccdc65	1.96578	Ccdc65	0.487551	-0.487551	protein_coding	coiled-coil domain containing 65	Ccdc65	0.755033	0.384088	19.3254	9.83093
ENSMUSG00000003355	Fkbp11	1.27879	Fkbp11	0.17739	-0.17739	protein_coding	FK506 binding protein 11	Fkbp11	39.2117	30.6631	314.293	245.773
ENSMUSG00000003360	Ddx23	1.05198	Ddx23	0.0365568	-0.0365568	protein_coding	DEAD box helicase 23	Ddx23	44.071	41.8932	1351.76	1297.68
ENSMUSG00000003363	Pld3	1.1437	Pld3	0.0968559	-0.0968559	protein_coding	phospholipase D family member 3	Pld3	260.349	227.637	5010.37	4980.35
ENSMUSG00000003378	Grik5	-1.21062	Grik5	-0.137873	0.137873	protein_coding	glutamate receptor, ionotropic, kainate 5 (gamma 2)	Grik5	16.4415	19.9044	681.476	894.615
ENSMUSG00000003379	Cd79a	1.06911	Cd79a	0.0482051	-0.0482051	protein_coding	CD79A antigen (immunoglobulin-associated alpha)	Cd79a	0.106911	0.0516668	2.03426	0.983093
ENSMUSG00000003380	Rabac1	-1.15586	Rabac1	-0.104486	0.104486	protein_coding	Rab acceptor 1 (prenylated)	Rabac1	130.582	150.935	1085.28	1261.31
ENSMUSG00000003382	Etv3	-1.03123	Etv3	-0.0221811	0.0221811	protein_coding	ets variant 3	Etv3	5.58424	5.75862	413.971	436.493
ENSMUSG00000003402	Prkcsh	1.06964	Prkcsh	0.0485596	-0.0485596	protein_coding	protein kinase C substrate 80K-H	Prkcsh	146.324	136.798	3990.19	3727.89
ENSMUSG00000003410	Elavl3	1	Elavl3	0	0	protein_coding	ELAV like RNA binding protein 3	Elavl3	0	0	0	0
ENSMUSG00000003411	Rab3b	-1.21011	Rab3b	-0.137571	0.137571	protein_coding	RAB3B, member RAS oncogene family	Rab3b	1.16052	1.40436	11.1884	13.7633
ENSMUSG00000003418	St8sia6	1	St8sia6	0	0	protein_coding	ST8 alpha-N-acetyl-neuraminide alpha-2,8-sialyltransferase 6	St8sia6	0	0	0	0
ENSMUSG00000003420	Fcgrt	-1.2385	Fcgrt	-0.154295	0.154295	protein_coding	Fc fragment of IgG receptor and transporter	Fcgrt	94.9877	117.642	2212.25	2739.88
ENSMUSG00000003421	Nosip	1.20055	Nosip	0.131845	-0.131845	protein_coding	nitric oxide synthase interacting protein	Nosip	23.9642	19.9611	698.767	580.025
ENSMUSG00000003423	Pih1d1	-1.0311	Pih1d1	-0.0220927	0.0220927	protein_coding	PIH1 domain containing 1	Pih1d1	39.4137	40.6395	536.402	550.523
ENSMUSG00000003429	Rps11	1.0363	Rps11	0.0257187	-0.0257187	protein_coding	ribosomal protein S11	Rps11	1137.74	1097.89	6893.08	6651.61
ENSMUSG00000003435	Supt5	1.10728	Supt5	0.0735091	-0.0735091	protein_coding	suppressor of Ty 5, DSIF elongation factor subunit	Supt5	65.6119	59.2551	3150.05	2883.6
ENSMUSG00000003436	Dll3	1.03463	Dll3	0.0245541	-0.0245541	protein_coding	delta like canonical Notch ligand 3	Dll3	0.145011	0.140158	1.01713	0.983093
ENSMUSG00000003437	Paf1	1.16596	Paf1	0.110759	-0.110759	protein_coding	Paf1, RNA polymerase II complex component	Paf1	68.7872	58.9962	1033.4	899.53
ENSMUSG00000003438	Timm50	1.03096	Timm50	0.0219931	-0.0219931	protein_coding	translocase of inner mitochondrial membrane 50	Timm50	38.5829	37.4243	578.746	513.175
ENSMUSG00000003444	Med29	1.2427	Med29	0.156739	-0.156739	protein_coding	mediator complex subunit 29	Med29	13.3686	10.7577	218.683	175.974
ENSMUSG00000003452	Bicd1	-1.11821	Bicd1	-0.0805956	0.0805956	protein_coding	BICD cargo adaptor 1	Bicd1	0.829473	0.927525	33.5652	57.0194
ENSMUSG00000003458	Ncstn	1.13091	Ncstn	0.0887392	-0.0887392	protein_coding	nicastrin	Ncstn	110.501	97.7102	4314.24	3873.44
ENSMUSG00000003464	Pex19	-1.26181	Pex19	-0.167749	0.167749	protein_coding	peroxisomal biogenesis factor 19	Pex19	50.8447	64.1565	1350.75	1732.21
ENSMUSG00000003469	Phyhip	-1.02537	Phyhip	-0.0180724	0.0180724	protein_coding	phytanoyl-CoA hydroxylase interacting protein	Phyhip	0.402915	0.413137	10.1713	6.88165
ENSMUSG00000003476	Crhr2	1	Crhr2	0	0	protein_coding	corticotropin releasing hormone receptor 2	Crhr2	0	0	0	0
ENSMUSG00000003477	Inmt	-1.94431	Inmt	-0.479628	0.479628	protein_coding	indolethylamine N-methyltransferase	Inmt	11.3513	22.0704	149.518	288.046
ENSMUSG00000003484	Cyp4f18	1	Cyp4f18	0	0	protein_coding	cytochrome P450, family 4, subfamily f, polypeptide 18	Cyp4f18	0	0	0	0
ENSMUSG00000003500	Impdh1	-1.19475	Impdh1	-0.128356	0.128356	protein_coding	inosine monophosphate dehydrogenase 1	Impdh1	33.3401	39.8332	926.604	1184.63
ENSMUSG00000003505	Psg18	1	Psg18	0	0	protein_coding	pregnancy specific beta-1-glycoprotein 18	Psg18	0	0	0	0
ENSMUSG00000003518	Dusp3	-1.14797	Dusp3	-0.0995412	0.0995412	protein_coding	dual specificity phosphatase 3 (vaccinia virus phosphatase VH1-related)	Dusp3	35.5719	40.8354	1505.35	1990.68
ENSMUSG00000003526	Prodh	-1.45005	Prodh	-0.26805	0.26805	protein_coding	proline dehydrogenase	Prodh	0.378496	0.548837	9.15416	12.7802
ENSMUSG00000003527	Dgcr14	1.10697	Dgcr14	0.0733112	-0.0733112	protein_coding	ess-2 splicing factor	Dgcr14	11.7636	10.6268	466.862	421.747
ENSMUSG00000003528	Slc25a1	1.26593	Slc25a1	0.170098	-0.170098	protein_coding	solute carrier family 25 (mitochondrial carrier, citrate transporter), member 1	Slc25a1	130.454	103.05	2105.46	1786.28
ENSMUSG00000003531	Dgcr6	1.05104	Dgcr6	0.0359113	-0.0359113	protein_coding	DiGeorge syndrome critical region gene 6	Dgcr6	36.5306	34.7565	403.8	413.185
ENSMUSG00000003534	Ddr1	-1.29811	Ddr1	-0.188204	0.188204	protein_coding	discoidin domain receptor family, member 1	Ddr1	50.5965	65.6796	2277.35	2899.14
ENSMUSG00000003541	Ier3	-1.18319	Ier3	-0.12134	0.12134	protein_coding	immediate early response 3	Ier3	87.3208	103.317	1229.71	1454.98
ENSMUSG00000003545	Fosb	-1.65261	Fosb	-0.362374	0.362374	protein_coding	FBJ osteosarcoma oncogene B	Fosb	4.45288	7.35888	233.94	345.066
ENSMUSG00000003546	Klc4	1.07125	Klc4	0.0496463	-0.0496463	protein_coding	kinesin light chain 4	Klc4	11.1052	10.3666	357.013	333.269
ENSMUSG00000003549	Ercc1	-1.15287	Ercc1	-0.102614	0.102614	protein_coding	excision repair cross-complementing rodent repair deficiency, complementation group 1	Ercc1	35.3087	40.7063	354.47	348.857
ENSMUSG00000003555	Cyp17a1	-3.71042	Cyp17a1	-0.945791	0.945791	protein_coding	cytochrome P450, family 17, subfamily a, polypeptide 1	Cyp17a1	0	0.371042	0	0.983093
ENSMUSG00000003559	As3mt	1.22274	As3mt	0.145057	-0.145057	protein_coding	arsenite methyltransferase	As3mt	1.68893	1.38127	39.668	32.4421
ENSMUSG00000003573	Homer3	-1.0391	Homer3	-0.0276657	0.0276657	protein_coding	homer scaffolding protein 3	Homer3	63.9347	66.4344	1532.88	1559.48
ENSMUSG00000003575	Crtc1	-1.23205	Crtc1	-0.150533	0.150533	protein_coding	CREB regulated transcription coactivator 1	Crtc1	9.39886	11.5799	681.476	766.813
ENSMUSG00000003581	Rnf215	1.04484	Rnf215	0.031638	-0.031638	protein_coding	ring finger protein 215	Rnf215	19.5891	18.7485	406.857	419.781
ENSMUSG00000003585	Sec14l2	1.36495	Sec14l2	0.224423	-0.224423	protein_coding	SEC14-like lipid binding 2	Sec14l2	1.55533	1.13948	52.8907	31.459
ENSMUSG00000003604	Aven	1.19472	Aven	0.128335	-0.128335	protein_coding	apoptosis, caspase activation inhibitor	Aven	14.0058	11.7231	251.715	191.699
ENSMUSG00000003617	Cp	-1.57503	Cp	-0.32769	0.32769	protein_coding	ceruloplasmin	Cp	5.79518	9.12759	199.358	266.418
ENSMUSG00000003623	Crot	-1.35884	Crot	-0.221188	0.221188	protein_coding	carnitine O-octanoyltransferase	Crot	8.40915	11.4267	350.909	476.8
ENSMUSG00000003644	Rps6ka1	1.04883	Rps6ka1	0.0343929	-0.0343929	protein_coding	ribosomal protein S6 kinase polypeptide 1	Rps6ka1	5.14971	4.90994	149.518	163.193
ENSMUSG00000003657	Calb2	1	Calb2	0	0	protein_coding	calbindin 2	Calb2	0	0	0	0
ENSMUSG00000003660	Snrnp200	1.15046	Snrnp200	0.101108	-0.101108	protein_coding	small nuclear ribonucleoprotein 200 (U5)	Snrnp200	36.0171	31.3066	2788.97	2724.15
ENSMUSG00000003662	Ciao1	-1.0951	Ciao1	-0.065529	0.065529	protein_coding	cytosolic iron-sulfur protein assembly 1	Ciao1	44.9028	49.1729	558.403	571.177
ENSMUSG00000003665	Has1	-1.67186	Has1	-0.370726	0.370726	protein_coding	hyaluronan synthase 1	Has1	1.31452	2.19769	37.6338	62.918
ENSMUSG00000003680	Taf6l	1.42011	Taf6l	0.253002	-0.253002	protein_coding	TATA-box binding protein associated factor 6 like	Taf6l	58.5878	41.2558	735.384	590.839
ENSMUSG00000003721	Insig2	-1.30754	Insig2	-0.193428	0.193428	protein_coding	insulin induced gene 2	Insig2	24.1451	31.5707	444.485	612.467
ENSMUSG00000003731	Kpna6	1.38317	Kpna6	0.233988	-0.233988	protein_coding	karyopherin subunit alpha 6	Kpna6	47.8573	34.5998	3370.76	2652.39
ENSMUSG00000003746	Man1a	1.00303	Man1a	0.00218389	-0.00218389	protein_coding	mannosidase 1, alpha	Man1a	11.2804	11.2463	640.791	689.148
ENSMUSG00000003752	Itpkc	-1.02926	Itpkc	-0.020806	0.020806	protein_coding	inositol 1,4,5-trisphosphate 3-kinase C	Itpkc	7.18068	7.39081	311.141	294.294
ENSMUSG00000003762	Adck4	1.08848	Adck4	0.0611595	-0.0611595	protein_coding	coenzyme Q8B	Adck4	20.6101	18.9347	480.104	466.237
ENSMUSG00000003778	Brd8	-1.03288	Brd8	-0.0233338	0.0233338	protein_coding	bromodomain containing 8	Brd8	21.2919	21.9919	1043.57	1106.96
ENSMUSG00000003779	Kif20a	1.05473	Kif20a	0.0384357	-0.0384357	protein_coding	kinesin family member 20A	Kif20a	22.4809	21.3144	1146.78	1087.09
ENSMUSG00000003808	Farsa	1.2101	Farsa	0.137564	-0.137564	protein_coding	phenylalanyl-tRNA synthetase, alpha subunit	Farsa	39.2443	32.4306	940.844	762.88
ENSMUSG00000003809	Gcdh	1.08784	Gcdh	0.060733	-0.060733	protein_coding	glutaryl-Coenzyme A dehydrogenase	Gcdh	19.3097	17.7505	457.708	371.609
ENSMUSG00000003810	Mast2	-1.15145	Mast2	-0.101725	0.101725	protein_coding	microtubule associated serine/threonine kinase 2	Mast2	16.7892	19.3319	1083.24	1130.56
ENSMUSG00000003812	Dnase2a	-1.06308	Dnase2a	-0.0441265	0.0441265	protein_coding	deoxyribonuclease II alpha	Dnase2a	25.4272	27.0312	390.576	400.697
ENSMUSG00000003813	Rad23a	-1.08948	Rad23a	-0.0618172	0.0618172	protein_coding	RAD23 homolog A, nucleotide excision repair protein	Rad23a	79.6213	86.7455	953.444	1012.89
ENSMUSG00000003814	Calr	1.2597	Calr	0.166538	-0.166538	protein_coding	calreticulin	Calr	1015.77	806.361	22425.6	18176.4
ENSMUSG00000003824	Syce2	1.27924	Syce2	0.177646	-0.177646	protein_coding	synaptonemal complex central element protein 2	Syce2	5.96706	4.66452	61.0277	43.2561
ENSMUSG00000003847	Nfat5	-2.20624	Nfat5	-0.570794	0.570794	protein_coding	nuclear factor of activated T cells 5	Nfat5	7.23091	15.9531	996.786	1418.6
ENSMUSG00000003848	Nob1	1.10873	Nob1	0.0744572	-0.0744572	protein_coding	NIN1/RPN12 binding protein 1 homolog	Nob1	23.952	21.603	505.513	481.716
ENSMUSG00000003849	Nqo1	-1.03491	Nqo1	-0.0247559	0.0247559	protein_coding	NAD(P)H dehydrogenase, quinone 1	Nqo1	187.4	193.943	3838.64	3972.68
ENSMUSG00000003863	Ppfia3	1.03462	Ppfia3	0.0245495	-0.0245495	protein_coding	protein tyrosine phosphatase, receptor type, f polypeptide (PTPRF), interacting protein (liprin), alpha 3	Ppfia3	0.186968	0.180712	13.2227	12.7802
ENSMUSG00000003865	Gys1	1.02068	Gys1	0.014766	-0.014766	protein_coding	glycogen synthase 1, muscle	Gys1	24.0006	23.5143	1266.32	1240.66
ENSMUSG00000003868	Ruvbl2	1.12084	Ruvbl2	0.0822894	-0.0822894	protein_coding	RuvB-like AAA ATPase 2	Ruvbl2	36.1141	32.2206	806.583	719.624
ENSMUSG00000003872	Lin7b	1.3795	Lin7b	0.232071	-0.232071	protein_coding	lin-7 homolog B, crumbs cell polarity complex component	Lin7b	1.04689	0.758893	8.13703	5.89856
ENSMUSG00000003873	Bax	1.20942	Bax	0.137158	-0.137158	protein_coding	BCL2-associated X protein	Bax	360.625	298.18	3645.39	3014.16
ENSMUSG00000003882	Il7r	1	Il7r	0	0	protein_coding	interleukin 7 receptor	Il7r	0	0	0	0
ENSMUSG00000003923	Tfam	1.06619	Tfam	0.0462314	-0.0462314	protein_coding	transcription factor A, mitochondrial	Tfam	21.6818	20.3358	277.676	308.691
ENSMUSG00000003929	Zfp81	-1.93308	Zfp81	-0.47545	0.47545	protein_coding	zinc finger protein 81	Zfp81	0.156272	0.302086	15.2569	29.4928
ENSMUSG00000003934	Efnb3	1.22273	Efnb3	0.145053	-0.145053	protein_coding	ephrin B3	Efnb3	0.292483	0.239205	13.2227	10.814
ENSMUSG00000003948	Mmd	-1.40756	Mmd	-0.2466	0.2466	protein_coding	monocyte to macrophage differentiation-associated	Mmd	16.2414	22.8608	606.209	852.342
ENSMUSG00000003949	Hlf	1.49743	Hlf	0.291246	-0.291246	protein_coding	hepatic leukemia factor	Hlf	0.640258	0.42757	27.4625	17.6957
ENSMUSG00000003955	Fam162a	1.10251	Fam162a	0.0703978	-0.0703978	protein_coding	family with sequence similarity 162, member A	Fam162a	105.758	95.9245	693.682	629.18
ENSMUSG00000003970	Rpl8	1.05252	Rpl8	0.0369269	-0.0369269	protein_coding	ribosomal protein L8	Rpl8	1267.45	1204.2	12677.5	12044.9
ENSMUSG00000003974	Grm3	1	Grm3	0	0	protein_coding	glutamate receptor, metabotropic 3	Grm3	0	0	0	0
ENSMUSG00000003992	Ssbp2	-1.01802	Ssbp2	-0.0128822	0.0128822	protein_coding	single-stranded DNA binding protein 2	Ssbp2	35.9566	36.6045	711.532	693.174
ENSMUSG00000004018	Fancl	-1.16707	Fancl	-0.111445	0.111445	protein_coding	Fanconi anemia, complementation group L	Fancl	2.16043	2.52137	54.8904	37.8101
ENSMUSG00000004031	Brinp2	1	Brinp2	0	0	protein_coding	bone morphogenic protein/retinoic acid inducible neural-specific 2	Brinp2	0	0	0	0
ENSMUSG00000004032	Gstm5	1.23243	Gstm5	0.150753	-0.150753	protein_coding	glutathione S-transferase, mu 5	Gstm5	102.072	82.8217	959.406	772.66
ENSMUSG00000004035	Gstm7	1.2429	Gstm7	0.156858	-0.156858	protein_coding	glutathione S-transferase, mu 7	Gstm7	5.69376	4.58101	99.6786	81.5967
ENSMUSG00000004038	Gstm3	1	Gstm3	0	0	protein_coding	glutathione S-transferase, mu 3	Gstm3	0	0	0	0
ENSMUSG00000004040	Stat3	-1.08595	Stat3	-0.0594803	0.0594803	protein_coding	signal transducer and activator of transcription 3	Stat3	104.593	113.583	4266.86	4919.4
ENSMUSG00000004043	Stat5a	1.14857	Stat5a	0.0999199	-0.0999199	protein_coding	signal transducer and activator of transcription 5A	Stat5a	9.69573	8.44156	378.368	344.083
ENSMUSG00000004044	Ptrf	-1.08286	Ptrf	-0.0574263	0.0574263	protein_coding	caveolae associated 1	Ptrf	199.012	215.503	9903.78	10648.9
ENSMUSG00000004054	Map3k11	1.06295	Map3k11	0.0440375	-0.0440375	protein_coding	mitogen-activated protein kinase kinase kinase 11	Map3k11	11.889	11.1849	648.928	610.501
ENSMUSG00000004056	Akt2	1.126	Akt2	0.0856005	-0.0856005	protein_coding	thymoma viral proto-oncogene 2	Akt2	87.6905	77.8782	2455.35	2409.56
ENSMUSG00000004069	Dnaja3	-1.30201	Dnaja3	-0.19037	0.19037	protein_coding	DnaJ heat shock protein family (Hsp40) member A3	Dnaja3	19.6067	25.5281	693.682	904.451
ENSMUSG00000004070	Hmox2	1.12224	Hmox2	0.0831911	-0.0831911	protein_coding	heme oxygenase 2	Hmox2	62.7814	55.9429	837.998	790.414
ENSMUSG00000004071	Cdip1	-1.01532	Cdip1	-0.0109662	0.0109662	protein_coding	cell death inducing Trp53 target 1	Cdip1	24.8522	25.2329	851.452	912.304
ENSMUSG00000004085	Zak	-1.22734	Zak	-0.147765	0.147765	protein_coding	mitogen-activated protein kinase kinase kinase 20	Zak	7.58334	9.3073	631.637	783.525
ENSMUSG00000004096	Cwc15	1.15498	Cwc15	0.103933	-0.103933	protein_coding	CWC15 spliceosome-associated protein	Cwc15	73.6681	63.7831	1015.09	878.885
ENSMUSG00000004098	Col5a3	-1.33379	Col5a3	-0.207766	0.207766	protein_coding	collagen, type V, alpha 3	Col5a3	34.7214	46.3111	3099.19	4138.82
ENSMUSG00000004099	Dnmt1	1.01619	Dnmt1	0.011588	-0.011588	protein_coding	DNA methyltransferase 1	Dnmt1	19.0449	18.7414	1489.08	1457.93
ENSMUSG00000004100	Ppan	1.07669	Ppan	0.0532988	-0.0532988	protein_coding	peter pan homolog	Ppan	40.3852	37.5088	560.438	552.498
ENSMUSG00000004105	Angptl2	-1.06331	Angptl2	-0.0442805	0.0442805	protein_coding	angiopoietin-like 2	Angptl2	96.4743	102.582	4560.8	4819.12
ENSMUSG00000004110	Cacna1e	1	Cacna1e	0	0	protein_coding	calcium channel, voltage-dependent, R type, alpha 1E subunit	Cacna1e	0	0	0	0
ENSMUSG00000004113	Cacna1b	-1.76491	Cacna1b	-0.409797	0.409797	protein_coding	calcium channel, voltage-dependent, N type, alpha 1B subunit	Cacna1b	1.36764	2.41376	77.3018	136.65
ENSMUSG00000004127	Trmt10a	-1.18897	Trmt10a	-0.124856	0.124856	protein_coding	tRNA methyltransferase 10A	Trmt10a	6.12444	7.28177	125.03	161.193
ENSMUSG00000004151	Etv1	-1.13286	Etv1	-0.0899823	0.0899823	protein_coding	ets variant 1	Etv1	2.40546	2.72504	60.0106	106.174
ENSMUSG00000004187	Kifc2	-1.36648	Kifc2	-0.225234	0.225234	protein_coding	kinesin family member C2	Kifc2	1.32268	1.80742	58.9934	80.6136
ENSMUSG00000004207	Psap	-1.06038	Psap	-0.0422881	0.0422881	protein_coding	prosaposin	Psap	636.708	675.15	22975.9	24314.8
ENSMUSG00000004221	Ikbkg	1.0285	Ikbkg	0.0202727	-0.0202727	protein_coding	inhibitor of kappaB kinase gamma	Ikbkg	22.7802	22.1489	801.54	810.069
ENSMUSG00000004231	Pax2	1	Pax2	0	0	protein_coding	paired box 2	Pax2	0	0	0	0
ENSMUSG00000004233	Wars2	1.1616	Wars2	0.10806	-0.10806	protein_coding	tryptophanyl tRNA synthetase 2 (mitochondrial)	Wars2	5.63857	4.85412	227.837	216.28
ENSMUSG00000004263	Atn1	1.20603	Atn1	0.135133	-0.135133	protein_coding	atrophin 1	Atn1	35.8186	29.6996	2171.69	1901.76
ENSMUSG00000004264	Phb2	1.0608	Phb2	0.0425745	-0.0425745	protein_coding	prohibitin 2	Phb2	191.231	180.271	2113.59	1982.9
ENSMUSG00000004266	Ptpn6	1.03421	Ptpn6	0.0242656	-0.0242656	protein_coding	protein tyrosine phosphatase, non-receptor type 6	Ptpn6	0.377301	0.36482	6.10277	4.91547
ENSMUSG00000004267	Eno2	-1.81061	Eno2	-0.428237	0.428237	protein_coding	enolase 2, gamma neuronal	Eno2	30.8524	55.8616	635.705	1054.86
ENSMUSG00000004268	Emg1	1.31314	Emg1	0.196511	-0.196511	protein_coding	EMG1 N1-specific pseudouridine methyltransferase	Emg1	58.9598	44.8998	735.242	604.39
ENSMUSG00000004270	Lpcat3	-1.10582	Lpcat3	-0.0725591	0.0725591	protein_coding	lysophosphatidylcholine acyltransferase 3	Lpcat3	45.0023	49.7645	1249.18	1292
ENSMUSG00000004285	Atp6v1f	1.04018	Atp6v1f	0.0284161	-0.0284161	protein_coding	ATPase, H+ transporting, lysosomal V1 subunit F	Atp6v1f	184.248	177.131	1399.57	1344.87
ENSMUSG00000004296	Il12b	1	Il12b	0	0	protein_coding	interleukin 12b	Il12b	0	0	0	0
ENSMUSG00000004317	Clcn5	1.42159	Clcn5	0.253753	-0.253753	protein_coding	chloride channel, voltage-sensitive 5	Clcn5	15.9703	11.2341	1289.72	1041.1
ENSMUSG00000004319	Clcn3	1.04015	Clcn3	0.0283932	-0.0283932	protein_coding	chloride channel, voltage-sensitive 3	Clcn3	4.45893	4.28683	335.652	290.013
ENSMUSG00000004328	Hif3a	1	Hif3a	0	0	protein_coding	hypoxia inducible factor 3, alpha subunit	Hif3a	0.0324493	0.0327108	3.05139	2.94928
ENSMUSG00000004341	Gpx6	1	Gpx6	0	0	protein_coding	glutathione peroxidase 6	Gpx6	0	0	0	0
ENSMUSG00000004344	Gpx5	1	Gpx5	0	0	protein_coding	glutathione peroxidase 5	Gpx5	0	0	0	0
ENSMUSG00000004347	Pde1c	1.29987	Pde1c	0.189181	-0.189181	protein_coding	phosphodiesterase 1C	Pde1c	1.01675	0.782196	57.9763	46.2054
ENSMUSG00000004356	Utp20	-1.20132	Utp20	-0.13231	0.13231	protein_coding	UTP20 small subunit processome component	Utp20	6.30267	7.57152	824.891	990.958
ENSMUSG00000004359	Spic	1	Spic	0	0	protein_coding	Spi-C transcription factor (Spi-1/PU.1 related)	Spic	0	0.0415349	0	0.983093
ENSMUSG00000004360	9330159F19Rik	1	9330159F19Rik	0	0	protein_coding	RIKEN cDNA 9330159F19 gene	9330159F19Rik	0.0616159	0.0476433	5.08564	3.93237
ENSMUSG00000004364	Cul3	-1.03484	Cul3	-0.024707	0.024707	protein_coding	cullin 3	Cul3	31.0809	32.1639	730.298	797.289
ENSMUSG00000004366	Sst	1	Sst	0	0	protein_coding	somatostatin	Sst	0	0	0	0
ENSMUSG00000004371	Il11	1.33371	Il11	0.207721	-0.207721	protein_coding	interleukin 11	Il11	0.346672	0.259931	9.15416	6.88165
ENSMUSG00000004383	Large	-1.1091	Large	-0.0746924	0.0746924	protein_coding	LARGE xylosyl- and glucuronyltransferase 1	Large	14.5211	16.1053	807.6	909.361
ENSMUSG00000004393	Ddx56	1.30685	Ddx56	0.193047	-0.193047	protein_coding	DEAD box helicase 56	Ddx56	38.5078	29.4661	840.148	677.351
ENSMUSG00000004394	Tmed4	1.2566	Tmed4	0.164764	-0.164764	protein_coding	transmembrane p24 trafficking protein 4	Tmed4	67.8152	53.9671	1509.42	1217.07
ENSMUSG00000004415	Col26a1	-2.74477	Col26a1	-0.728343	0.728343	protein_coding	collagen, type XXVI, alpha 1	Col26a1	0.0265828	0.274477	1.01713	1.96619
ENSMUSG00000004446	Bid	-1.31805	Bid	-0.199203	0.199203	protein_coding	BH3 interacting domain death agonist	Bid	24.1266	31.8001	716.897	969.286
ENSMUSG00000004451	Ralb	1.03903	Ralb	0.0276212	-0.0276212	protein_coding	v-ral simian leukemia viral oncogene B	Ralb	45.5928	43.88	1419.91	1372.4
ENSMUSG00000004455	Ppp1cc	1.02092	Ppp1cc	0.0149322	-0.0149322	protein_coding	protein phosphatase 1 catalytic subunit gamma	Ppp1cc	90.2738	88.4243	1384.31	1409.76
ENSMUSG00000004460	Dnajb11	1.10063	Dnajb11	0.0691644	-0.0691644	protein_coding	DnaJ heat shock protein family (Hsp40) member B11	Dnajb11	98.67	89.6487	2189.88	2009.44
ENSMUSG00000004462	Tbccd1	1.08509	Tbccd1	0.0589078	-0.0589078	protein_coding	TBCC domain containing 1	Tbccd1	9.229	8.50528	349.892	322.455
ENSMUSG00000004473	Clec11a	3.24349	Clec11a	0.848774	-0.848774	protein_coding	C-type lectin domain family 11, member a	Clec11a	12.346	3.80639	519.753	160.244
ENSMUSG00000004500	Zfp324	1.01596	Zfp324	0.0114247	-0.0114247	protein_coding	zinc finger protein 324	Zfp324	5.76582	5.67522	364.132	358.829
ENSMUSG00000004508	Gab2	-1.30963	Gab2	-0.194578	0.194578	protein_coding	growth factor receptor bound protein 2-associated protein 2	Gab2	2.9555	3.8706	243.094	318.522
ENSMUSG00000004530	Coro1c	1.27487	Coro1c	0.175176	-0.175176	protein_coding	coronin, actin binding protein 1C	Coro1c	67.7774	53.1641	1429.56	1577.25
ENSMUSG00000004535	Tax1bp1	-1.32019	Tax1bp1	-0.200374	0.200374	protein_coding	Tax1 (human T cell leukemia virus type I) binding protein 1	Tax1bp1	10.2398	13.5185	482.119	635.078
ENSMUSG00000004540	Psg17	1.37949	Psg17	0.232068	-0.232068	protein_coding	pregnancy specific beta-1-glycoprotein 17	Psg17	0.141362	0.102474	4.06851	2.94928
ENSMUSG00000004542	Psg19	1	Psg19	0	0	protein_coding	pregnancy specific beta-1-glycoprotein 19	Psg19	0	0	0	0
ENSMUSG00000004552	Ctse	1	Ctse	0	0	protein_coding	cathepsin E	Ctse	0	0	0	0
ENSMUSG00000004558	Ndrg2	-1.35654	Ndrg2	-0.219968	0.219968	protein_coding	N-myc downstream regulated gene 2	Ndrg2	1.9986	2.71119	57.9763	78.6475
ENSMUSG00000004561	Mettl17	-1.52535	Mettl17	-0.30457	0.30457	protein_coding	methyltransferase like 17	Mettl17	22.9337	34.9819	195.288	220.213
ENSMUSG00000004562	Arhgef40	-1.26877	Arhgef40	-0.171717	0.171717	protein_coding	Rho guanine nucleotide exchange factor 40	Arhgef40	63.5674	80.6526	2014.8	2327.01
ENSMUSG00000004565	Pnpla6	1.40957	Pnpla6	0.24763	-0.24763	protein_coding	patatin-like phospholipase domain containing 6	Pnpla6	26.9264	19.1025	827.943	668.503
ENSMUSG00000004567	Mcoln1	-1.00801	Mcoln1	-0.00575419	0.00575419	protein_coding	mucolipin 1	Mcoln1	60.0831	60.5643	1311.08	1343.89
ENSMUSG00000004568	Arhgef18	-1.01513	Arhgef18	-0.0108314	0.0108314	protein_coding	Rho/Rac guanine nucleotide exchange factor 18	Arhgef18	14.2245	14.4397	1082.22	1103.03
ENSMUSG00000004591	Pkn2	-1.76254	Pkn2	-0.408828	0.408828	protein_coding	protein kinase N2	Pkn2	4.46021	7.8613	287.847	409.95
ENSMUSG00000004609	Cd33	1	Cd33	0	0	protein_coding	CD33 molecule	Cd33	0	0	0	0
ENSMUSG00000004610	Etfb	1.13127	Etfb	0.0889726	-0.0889726	protein_coding	electron transferring flavoprotein, beta polypeptide	Etfb	119.029	105.217	1067.98	998.682
ENSMUSG00000004612	Nkg7	1	Nkg7	0	0	protein_coding	natural killer cell group 7 sequence	Nkg7	0	0	0	0
ENSMUSG00000004613	Lim2	1	Lim2	0	0	protein_coding		Lim2	0	0	0	0
ENSMUSG00000004626	Stxbp2	1.43142	Stxbp2	0.258723	-0.258723	protein_coding	syntaxin binding protein 2	Stxbp2	16.4022	11.4587	150.535	86.5122
ENSMUSG00000004630	Pcp2	1	Pcp2	0	0	protein_coding	Purkinje cell protein 2 (L7)	Pcp2	0.0764892	0	1.62828	0
ENSMUSG00000004631	Sgce	-1.07282	Sgce	-0.0507059	0.0507059	protein_coding	sarcoglycan, epsilon	Sgce	31.8774	34.1988	714.024	752.066
ENSMUSG00000004633	Chn2	-1.81314	Chn2	-0.429245	0.429245	protein_coding	chimerin 2	Chn2	0.684062	1.2403	10.1773	17.7037
ENSMUSG00000004637	Wwox	-1.01474	Wwox	-0.0105532	0.0105532	protein_coding	WW domain-containing oxidoreductase	Wwox	4.91606	4.98851	164.775	159.261
ENSMUSG00000004642	Slbp	-1.13807	Slbp	-0.0932934	0.0932934	protein_coding	stem-loop binding protein	Slbp	23.8549	27.1485	277.67	314.59
ENSMUSG00000004651	Tyr	1	Tyr	0	0	protein_coding	tyrosinase	Tyr	0	0	0	0
ENSMUSG00000004654	Ghrhr	1	Ghrhr	0	0	protein_coding	growth hormone releasing hormone receptor	Ghrhr	0	0	0	0
ENSMUSG00000004655	Aqp1	-1.22146	Aqp1	-0.144305	0.144305	protein_coding	aquaporin 1	Aqp1	63.8633	78.0067	2348.55	2868.67
ENSMUSG00000004661	Arid3b	-2.21338	Arid3b	-0.573125	0.573125	protein_coding	AT-rich interaction domain 3B	Arid3b	1.2879	2.85061	62.0448	73.732
ENSMUSG00000004665	Cnn2	1.14889	Cnn2	0.10012	-0.10012	protein_coding	calponin 2	Cnn2	221.298	192.619	5619.63	4915.47
ENSMUSG00000004667	Polr2e	1.11065	Polr2e	0.0757034	-0.0757034	protein_coding	polymerase (RNA) II (DNA directed) polypeptide E	Polr2e	66.7865	60.1327	955.084	849.393
ENSMUSG00000004668	Abca13	1	Abca13	0	0	protein_coding	ATP-binding cassette, sub-family A member 13	Abca13	0.00424176	0.00409983	1.01713	0.983093
ENSMUSG00000004677	Myo9b	-1.14257	Myo9b	-0.0961408	0.0961408	protein_coding	myosin IXb	Myo9b	25.354	28.9687	2698.44	3087.88
ENSMUSG00000004698	Hdac9	1	Hdac9	0	0	protein_coding	histone deacetylase 9	Hdac9	0.0953528	0.0307207	6.10277	1.96619
ENSMUSG00000004707	Ly9	1	Ly9	0	0	protein_coding	lymphocyte antigen 9	Ly9	0	0	0	0
ENSMUSG00000004709	Cd244	1	Cd244	0	0	protein_coding	CD244 molecule A	Cd244	0	0	0	0
ENSMUSG00000004730	Adgre1	1	Adgre1	0	0	protein_coding	adhesion G protein-coupled receptor E1	Adgre1	0	0	0	0
ENSMUSG00000004748	Mtfp1	-1.04089	Mtfp1	-0.0289069	0.0289069	protein_coding	mitochondrial fission process 1	Mtfp1	1.44275	1.50174	26.4453	27.5266
ENSMUSG00000004768	Rab23	1.24324	Rab23	0.157053	-0.157053	protein_coding	RAB23, member RAS oncogene family	Rab23	18.7058	15.046	458.725	462.054
ENSMUSG00000004771	Rab11a	1.10052	Rab11a	0.0690951	-0.0690951	protein_coding	RAB11A, member RAS oncogene family	Rab11a	283.091	257.233	1431.53	1456.82
ENSMUSG00000004788	Eif2b2	1.12359	Eif2b2	0.0840591	-0.0840591	protein_coding	eukaryotic translation initiation factor 2B, subunit 2 beta	Eif2b2	98.9007	88.0219	956.101	933.939
ENSMUSG00000004789	Dlst	1.18623	Dlst	0.12319	-0.12319	protein_coding	dihydrolipoamide S-succinyltransferase	Dlst	68.7443	57.9521	2674.03	2254.23
ENSMUSG00000004791	Pgf	-2.33903	Pgf	-0.612954	0.612954	protein_coding	placental growth factor	Pgf	2.43057	5.68517	50.8564	118.954
ENSMUSG00000004798	Ulk2	-1.19045	Ulk2	-0.125754	0.125754	protein_coding	unc-51 like kinase 2	Ulk2	12.0215	14.311	755.726	885.767
ENSMUSG00000004814	Ccl24	1	Ccl24	0	0	protein_coding	C-C motif chemokine ligand 24	Ccl24	0	0	0	0
ENSMUSG00000004815	Dgkq	-1.42911	Dgkq	-0.257557	0.257557	protein_coding	diacylglycerol kinase, theta	Dgkq	9.75189	13.9365	511.19	615.75
ENSMUSG00000004821	Tmed11	1	Tmed11	0	0	protein_coding	transmembrane p24 trafficking protein 11	Tmed11	0	0	0	0
ENSMUSG00000004837	Grap	1	Grap	0	0	protein_coding	GRB2-related adaptor protein	Grap	0.0918936	0.0888186	2.03426	1.96619
ENSMUSG00000004842	Pou1f1	1	Pou1f1	0	0	protein_coding	POU domain, class 1, transcription factor 1	Pou1f1	0	0	0	0
ENSMUSG00000004843	Chmp2b	1.14904	Chmp2b	0.100214	-0.100214	protein_coding	charged multivesicular body protein 2B	Chmp2b	48.5875	42.2853	1205.3	1048.96
ENSMUSG00000004846	Plod3	1.06058	Plod3	0.0424296	-0.0424296	protein_coding	procollagen-lysine, 2-oxoglutarate 5-dioxygenase 3	Plod3	182.587	172.157	5490.25	5576.1
ENSMUSG00000004849	Ap1s1	1.06464	Ap1s1	0.0451827	-0.0451827	protein_coding	adaptor protein complex AP-1, sigma 1	Ap1s1	160.8	151.037	2130.88	1895.4
ENSMUSG00000004864	Mapk13	1.29528	Mapk13	0.186631	-0.186631	protein_coding	mitogen-activated protein kinase 13	Mapk13	4.02307	3.10595	70.1819	56.0363
ENSMUSG00000004865	Srpk1	-1.16867	Srpk1	-0.112433	0.112433	protein_coding	serine/arginine-rich protein specific kinase 1	Srpk1	26.7026	31.2065	987.632	1041.1
ENSMUSG00000004872	Pax3	1	Pax3	0	0	protein_coding	paired box 3	Pax3	0	0	0	0
ENSMUSG00000004880	Lbr	-1.01685	Lbr	-0.012056	0.012056	protein_coding	lamin B receptor	Lbr	11.5406	11.7351	557.617	506.361
ENSMUSG00000004885	Crabp2	-1.08109	Crabp2	-0.0562428	0.0562428	protein_coding	cellular retinoic acid binding protein II	Crabp2	103.195	111.563	1140.2	1229.85
ENSMUSG00000004891	Nes	-1.64436	Nes	-0.358762	0.358762	protein_coding	nestin	Nes	3.23072	5.31246	283.779	473.851
ENSMUSG00000004892	Bcan	1.70384	Bcan	0.384394	-0.384394	protein_coding	brevican	Bcan	0.316694	0.185871	6.10277	3.93237
ENSMUSG00000004894	Hapln2	1	Hapln2	0	0	protein_coding	hyaluronan and proteoglycan link protein 2	Hapln2	0	0	0	0
ENSMUSG00000004895	Prcc	1.00482	Prcc	0.00346605	-0.00346605	protein_coding	papillary renal cell carcinoma (translocation-associated)	Prcc	25.0342	24.9142	720.127	716.675
ENSMUSG00000004896	Rrnad1	-1.05953	Rrnad1	-0.0417115	0.0417115	protein_coding	methyltransferase like 25B	Rrnad1	8.79555	9.31914	240.675	245.464
ENSMUSG00000004897	Hdgf	-1.1701	Hdgf	-0.113315	0.113315	protein_coding	heparin binding growth factor	Hdgf	235.594	275.668	5363.32	5914.29
ENSMUSG00000004902	Slc25a18	-1.1381	Slc25a18	-0.0933137	0.0933137	protein_coding	solute carrier family 25 (mitochondrial carrier), member 18	Slc25a18	0	0.11381	0	2.94928
ENSMUSG00000004929	Thop1	1.18805	Thop1	0.124298	-0.124298	protein_coding	thimet oligopeptidase 1	Thop1	29.96	25.2178	842.182	731.421
ENSMUSG00000004931	Apba3	1.0726	Apba3	0.0505571	-0.0505571	protein_coding	amyloid beta precursor protein binding family A member 3	Apba3	24.8717	23.1882	718.093	669.486
ENSMUSG00000004933	Matk	-1.43151	Matk	-0.258768	0.258768	protein_coding	megakaryocyte-associated tyrosine kinase	Matk	0.546544	0.782382	14.2398	20.645
ENSMUSG00000004934	Pias4	1.63034	Pias4	0.352585	-0.352585	protein_coding	protein inhibitor of activated STAT 4	Pias4	35.6938	21.8935	938.81	514.158
ENSMUSG00000004936	Map2k1	-1.82321	Map2k1	-0.43324	0.43324	protein_coding	mitogen-activated protein kinase kinase 1	Map2k1	28.9059	52.7015	783.189	1420.57
ENSMUSG00000004937	Sgta	1.04805	Sgta	0.0338542	-0.0338542	protein_coding	small glutamine-rich tetratricopeptide repeat (TPR)-containing, alpha	Sgta	79.9845	76.3174	2143.09	2044.83
ENSMUSG00000004939	Nmrk2	1	Nmrk2	0	0	protein_coding	nicotinamide riboside kinase 2	Nmrk2	0	0	0	0
ENSMUSG00000004945	Tmem242	1.16203	Tmem242	0.108323	-0.108323	protein_coding	transmembrane protein 242	Tmem242	51.6516	44.4495	582.815	501.378
ENSMUSG00000004947	Dtx2	1.05219	Dtx2	0.0366989	-0.0366989	protein_coding	deltex 2, E3 ubiquitin ligase	Dtx2	9.84034	9.35223	371.252	352.93
ENSMUSG00000004948	Zp3	2.92799	Zp3	0.774954	-0.774954	protein_coding	zona pellucida glycoprotein 3	Zp3	0.359097	0.122643	6.10277	1.96619
ENSMUSG00000004951	Hspb1	1.30422	Hspb1	0.191592	-0.191592	protein_coding	heat shock protein 1	Hspb1	30.157	23.1227	320.395	245.773
ENSMUSG00000004952	Rasa4	-1.70968	Rasa4	-0.386862	0.386862	protein_coding	RAS p21 protein activator 4	Rasa4	10.4198	17.8145	430.245	697.013
ENSMUSG00000004961	Syt5	-15.345	Syt5	-1.96985	1.96985	protein_coding	synaptotagmin V	Syt5	0.0866677	1.5345	2.03426	9.83093
ENSMUSG00000004980	Hnrnpa2b1	-1.01778	Hnrnpa2b1	-0.0127143	0.0127143	protein_coding	heterogeneous nuclear ribonucleoprotein A2/B1	Hnrnpa2b1	366.719	373.24	7543.02	7667.14
ENSMUSG00000004988	Fxyd4	-1.17599	Fxyd4	-0.11694	0.11694	protein_coding	FXYD domain-containing ion transport regulator 4	Fxyd4	0.286966	0.33747	2.03426	1.96619
ENSMUSG00000004994	Ccdc130	-1.33443	Ccdc130	-0.208112	0.208112	protein_coding	YJU2 splicing factor homolog B	Ccdc130	11.7866	15.7284	156.638	145.498
ENSMUSG00000004996	Mri1	1.11719	Mri1	0.0799377	-0.0799377	protein_coding	methylthioribose-1-phosphate isomerase 1	Mri1	25.1083	22.4745	408.886	349.981
ENSMUSG00000005034	Prkacb	-1.26689	Prkacb	-0.170647	0.170647	protein_coding	protein kinase, cAMP dependent, catalytic, beta	Prkacb	21.0957	26.726	985.597	1255.41
ENSMUSG00000005043	Sgsh	-1.07984	Sgsh	-0.055406	0.055406	protein_coding	N-sulfoglucosamine sulfohydrolase (sulfamidase)	Sgsh	26.0096	28.0861	1141.12	1134.26
ENSMUSG00000005045	Chd5	5.17853	Chd5	1.18627	-1.18627	protein_coding	chromodomain helicase DNA binding protein 5	Chd5	0.82783	0.159858	21.3597	21.6281
ENSMUSG00000005054	Cstb	1.03642	Cstb	0.0258034	-0.0258034	protein_coding	cystatin B	Cstb	292.297	282.026	1757.6	1695.84
ENSMUSG00000005057	Sh2b2	1.02354	Sh2b2	0.0167843	-0.0167843	protein_coding	SH2B adaptor protein 2	Sh2b2	1.59613	1.55942	53.9078	58.9856
ENSMUSG00000005069	Pex5	1.03992	Pex5	0.0282338	-0.0282338	protein_coding	peroxisomal biogenesis factor 5	Pex5	35.5328	34.1689	1341.59	1333.07
ENSMUSG00000005078	Jkamp	-1.11579	Jkamp	-0.0790359	0.0790359	protein_coding	JNK1/MAPK8-associated membrane protein	Jkamp	22.7687	25.4052	511.616	534.803
ENSMUSG00000005087	Cd44	-2.40834	Cd44	-0.634019	0.634019	protein_coding	CD44 antigen	Cd44	38.5929	92.9447	2046.46	5122.9
ENSMUSG00000005089	Slc1a2	1.78871	Slc1a2	0.41946	-0.41946	protein_coding	solute carrier family 1 (glial high affinity glutamate transporter), member 2	Slc1a2	0.374683	0.209471	11.1884	12.7802
ENSMUSG00000005102	Eif2ak4	-1.07509	Eif2ak4	-0.0522307	0.0522307	protein_coding	eukaryotic translation initiation factor 2 alpha kinase 4	Eif2ak4	7.23384	7.77705	532.975	540.701
ENSMUSG00000005103	Wdr1	1.25694	Wdr1	0.164957	-0.164957	protein_coding	WD repeat domain 1	Wdr1	123.712	98.4233	4239.39	3790.81
ENSMUSG00000005107	Slc2a9	-1.27704	Slc2a9	-0.176401	0.176401	protein_coding	solute carrier family 2 (facilitated glucose transporter), member 9	Slc2a9	1.40457	1.79369	57.9763	41.2899
ENSMUSG00000005124	Wisp1	-1.0063	Wisp1	-0.00453159	0.00453159	protein_coding	cellular communication network factor 4	Wisp1	42.3524	42.6193	3078.85	3080.03
ENSMUSG00000005125	Ndrg1	-1.24416	Ndrg1	-0.157589	0.157589	protein_coding	N-myc downstream regulated gene 1	Ndrg1	22.971	28.5797	914.398	1153.14
ENSMUSG00000005131	4930550C14Rik	-3.09291	4930550C14Rik	-0.814482	0.814482	protein_coding	RIKEN cDNA 4930550C14 gene	4930550C14Rik	0.324122	1.00248	5.08564	15.7295
ENSMUSG00000005142	Man2b1	-1.11498	Man2b1	-0.0785114	0.0785114	protein_coding	mannosidase 2, alpha B1	Man2b1	47.8711	53.3755	2993.41	3337.6
ENSMUSG00000005148	Klf5	1.99534	Klf5	0.498318	-0.498318	protein_coding	Kruppel-like transcription factor 5	Klf5	1.19236	0.597572	27.4625	13.7633
ENSMUSG00000005150	Wdr83	-1.28146	Wdr83	-0.178895	0.178895	protein_coding	WD repeat domain containing 83	Wdr83	17.1583	21.9877	243.584	192.233
ENSMUSG00000005161	Prdx2	1.21205	Prdx2	0.138723	-0.138723	protein_coding	peroxiredoxin 2	Prdx2	319.801	263.852	3476.55	3097.7
ENSMUSG00000005198	Polr2a	-1.32696	Polr2a	-0.204064	0.204064	protein_coding	polymerase (RNA) II (DNA directed) polypeptide A	Polr2a	37.36	49.5753	3442.98	4617.59
ENSMUSG00000005202	Shbg	1	Shbg	0	0	protein_coding	sex hormone binding globulin	Shbg	0	0	0	0
ENSMUSG00000005204	Senp3	1.526	Senp3	0.304876	-0.304876	protein_coding	SUMO/sentrin specific peptidase 3	Senp3	131.586	86.2295	2041.38	1754.82
ENSMUSG00000005220	Corin	1.48105	Corin	0.28331	-0.28331	protein_coding	corin, serine peptidase	Corin	0.148105	0.0876514	6.10277	5.89856
ENSMUSG00000005225	Plekha8	1.06001	Plekha8	0.0420408	-0.0420408	protein_coding	pleckstrin homology domain containing, family A (phosphoinositide binding specific) member 8	Plekha8	5.12054	4.83064	340.738	312.624
ENSMUSG00000005232	G6pc2	1	G6pc2	0	0	protein_coding	glucose-6-phosphatase, catalytic, 2	G6pc2	0	0	0	0
ENSMUSG00000005233	Spc25	-1.86542	Spc25	-0.449752	0.449752	protein_coding	SPC25, NDC80 kinetochore complex component, homolog (S. cerevisiae)	Spc25	5.62049	10.4846	86.4559	120.92
ENSMUSG00000005237	Dnah2	1	Dnah2	0	0	protein_coding	dynein, axonemal, heavy chain 2	Dnah2	0.00501125	0.00969257	1.01713	1.96619
ENSMUSG00000005251	Ripk4	1	Ripk4	0	0	protein_coding	receptor-interacting serine-threonine kinase 4	Ripk4	0	0	0	0
ENSMUSG00000005262	Ufd1l	-1.1887	Ufd1l	-0.124693	0.124693	protein_coding	ubiquitin recognition factor in ER-associated degradation 1	Ufd1l	36.8377	43.789	807.599	956.548
ENSMUSG00000005267	Zfp287	-1.00946	Zfp287	-0.00679503	0.00679503	protein_coding	zinc finger protein 287	Zfp287	2.32978	2.35183	88.4902	84.546
ENSMUSG00000005268	Prlr	-2.89662	Prlr	-0.767185	0.767185	protein_coding	prolactin receptor	Prlr	0.185181	0.536399	6.10277	13.7633
ENSMUSG00000005299	Letm1	1.21546	Letm1	0.140751	-0.140751	protein_coding	leucine zipper-EF-hand containing transmembrane protein 1	Letm1	29.7857	24.5057	1027.3	864.139
ENSMUSG00000005312	Ubqln1	-1.14091	Ubqln1	-0.0950909	0.0950909	protein_coding	ubiquilin 1	Ubqln1	34.798	39.7013	1820.66	2067.45
ENSMUSG00000005320	Fgfr4	-2.75301	Fgfr4	-0.730505	0.730505	protein_coding	fibroblast growth factor receptor 4	Fgfr4	0.0214824	0.275301	1.01713	0.983093
ENSMUSG00000005338	Cadm3	-1.24859	Cadm3	-0.160152	0.160152	protein_coding	cell adhesion molecule 3	Cadm3	0.158632	0.198067	4.06851	5.89856
ENSMUSG00000005339	Fcer1a	1	Fcer1a	0	0	protein_coding	Fc receptor, IgE, high affinity I, alpha polypeptide	Fcer1a	0	0	0	0
ENSMUSG00000005354	Txn2	1.22531	Txn2	0.146572	-0.146572	protein_coding	thioredoxin 2	Txn2	148.424	121.132	2150.21	1824.62
ENSMUSG00000005355	Casp14	1.03462	Casp14	0.0245526	-0.0245526	protein_coding	caspase 14	Casp14	0.220742	0.213355	7.1199	6.88165
ENSMUSG00000005357	Slc1a6	1.14852	Slc1a6	0.0998904	-0.0998904	protein_coding	solute carrier family 1 (high affinity aspartate/glutamate transporter), member 6	Slc1a6	8.60226	7.48984	246.145	214.314
ENSMUSG00000005360	Slc1a3	-1.04095	Slc1a3	-0.0289489	0.0289489	protein_coding	solute carrier family 1 (glial high affinity glutamate transporter), member 3	Slc1a3	32.3411	33.6654	1399.57	1841.33
ENSMUSG00000005362	Crbn	-1.05913	Crbn	-0.0414377	0.0414377	protein_coding	cereblon	Crbn	6.22374	6.59173	172.665	192.695
ENSMUSG00000005364	Il5ra	1	Il5ra	0	0	protein_coding	interleukin 5 receptor, alpha	Il5ra	0	0	0	0
ENSMUSG00000005370	Msh6	1.08064	Msh6	0.0559428	-0.0559428	protein_coding	mutS homolog 6	Msh6	10.4934	9.71036	644.861	596.738
ENSMUSG00000005371	Fbxo11	-1.05279	Fbxo11	-0.0371122	0.0371122	protein_coding	F-box protein 11	Fbxo11	15.6909	16.5193	750.639	785.491
ENSMUSG00000005373	Mlxipl	-2.52624	Mlxipl	-0.668497	0.668497	protein_coding	MLX interacting protein-like	Mlxipl	0.318824	0.805427	5.08564	14.7464
ENSMUSG00000005374	Tbl2	-1.2513	Tbl2	-0.161712	0.161712	protein_coding	transducin (beta)-like 2	Tbl2	11.5139	14.4073	847.268	890.682
ENSMUSG00000005378	Wbscr22	1.09079	Wbscr22	0.062689	-0.062689	protein_coding	BUD23, rRNA methyltransferase and ribosome maturation factor	Wbscr22	82.5903	75.7158	627.387	493.228
ENSMUSG00000005397	Nid1	-2.0588	Nid1	-0.520902	0.520902	protein_coding	nidogen 1	Nid1	122.89	253.006	10892.4	22425.3
ENSMUSG00000005410	Mcm5	1.11694	Mcm5	0.0797783	-0.0797783	protein_coding	minichromosome maintenance complex component 5	Mcm5	12.4346	11.1327	607.226	543.651
ENSMUSG00000005413	Hmox1	-1.07719	Hmox1	-0.0536377	0.0536377	protein_coding	heme oxygenase 1	Hmox1	366.359	394.639	7432.16	7697.62
ENSMUSG00000005417	Mprip	-1.02948	Mprip	-0.0209594	0.0209594	protein_coding	myosin phosphatase Rho interacting protein	Mprip	111.932	115.232	6439.43	6569.17
ENSMUSG00000005442	Cic	1.05998	Cic	0.0420213	-0.0420213	protein_coding	capicua transcriptional repressor	Cic	93.3086	88.0283	4232.27	3896.98
ENSMUSG00000005447	Pafah1b3	1.42253	Pafah1b3	0.25423	-0.25423	protein_coding	platelet-activating factor acetylhydrolase, isoform 1b, subunit 3	Pafah1b3	29.4397	20.6953	251.231	190.72
ENSMUSG00000005465	Il27ra	1.03462	Il27ra	0.0245516	-0.0245516	protein_coding	interleukin 27 receptor, alpha	Il27ra	0.245883	0.237655	9.15417	8.84784
ENSMUSG00000005469	Prkaca	1.00434	Prkaca	0.00312622	-0.00312622	protein_coding	protein kinase, cAMP dependent, catalytic, alpha	Prkaca	68.1007	67.8062	2159.36	2150.02
ENSMUSG00000005470	Asf1b	1.123	Asf1b	0.0836819	-0.0836819	protein_coding	anti-silencing function 1B histone chaperone	Asf1b	9.27348	8.25774	192.237	198.585
ENSMUSG00000005474	Myl10	1	Myl10	0	0	protein_coding	myosin, light chain 10, regulatory	Myl10	0	0	0	0
ENSMUSG00000005481	Ddx39	1.05764	Ddx39	0.0404271	-0.0404271	protein_coding	DEAD box helicase 39a	Ddx39	52.8436	49.9635	1201.02	1145.02
ENSMUSG00000005483	Dnajb1	-1.02593	Dnajb1	-0.0184645	0.0184645	protein_coding	DnaJ heat shock protein family (Hsp40) member B1	Dnajb1	32.8376	33.689	1026.28	1052.89
ENSMUSG00000005493	Msh4	1	Msh4	0	0	protein_coding	mutS homolog 4	Msh4	0	0	0	0
ENSMUSG00000005501	Usp40	-1.1319	Usp40	-0.0893714	0.0893714	protein_coding	ubiquitin specific peptidase 40	Usp40	11.2565	12.7412	768.947	834.647
ENSMUSG00000005503	Evx1	1	Evx1	0	0	protein_coding	even-skipped homeobox 1	Evx1	0	0	0	0
ENSMUSG00000005505	Kbtbd4	1.07389	Kbtbd4	0.0514249	-0.0514249	protein_coding	kelch repeat and BTB (POZ) domain containing 4	Kbtbd4	17.1244	15.9461	390.997	356.438
ENSMUSG00000005506	Celf1	-1.26046	Celf1	-0.166973	0.166973	protein_coding	CUGBP, Elav-like family member 1	Celf1	25.1723	31.7286	2058.67	2205.08
ENSMUSG00000005510	Ndufs3	1.13356	Ndufs3	0.09043	-0.09043	protein_coding	NADH:ubiquinone oxidoreductase core subunit S3	Ndufs3	95.281	84.0547	672.322	601.653
ENSMUSG00000005514	Por	-1.37092	Por	-0.227571	0.227571	protein_coding	cytochrome p450 oxidoreductase	Por	34.3573	47.101	818.788	1004.72
ENSMUSG00000005533	Igf1r	1.13096	Igf1r	0.0887714	-0.0887714	protein_coding	insulin-like growth factor I receptor	Igf1r	33.6741	29.7749	3675.9	4249.91
ENSMUSG00000005534	Insr	-2.12993	Insr	-0.545405	0.545405	protein_coding	insulin receptor	Insr	3.51669	7.49032	474.999	872.004
ENSMUSG00000005540	Fcer2a	1	Fcer2a	0	0	protein_coding	Fc receptor, IgE, low affinity II, alpha polypeptide	Fcer2a	0	0	0	0
ENSMUSG00000005547	Cyp2a5	1	Cyp2a5	0	0	protein_coding	cytochrome P450, family 2, subfamily a, polypeptide 5	Cyp2a5	0	0	0	0
ENSMUSG00000005553	Atp4a	-3.14095	Atp4a	-0.825599	0.825599	protein_coding	ATPase, H+/K+ exchanging, gastric, alpha polypeptide	Atp4a	0.12524	0.393372	1.01713	3.93237
ENSMUSG00000005566	Trim28	1.08672	Trim28	0.0599923	-0.0599923	protein_coding	tripartite motif-containing 28	Trim28	204.179	187.885	4164.12	3980.54
ENSMUSG00000005575	Ube2m	1.12197	Ube2m	0.0830165	-0.0830165	protein_coding	ubiquitin-conjugating enzyme E2M	Ube2m	220.348	196.394	2118.68	1954.39
ENSMUSG00000005580	Adcy9	-1.25506	Adcy9	-0.16388	0.16388	protein_coding	adenylate cyclase 9	Adcy9	2.17597	2.73098	143.415	176.957
ENSMUSG00000005583	Mef2c	1.13103	Mef2c	0.0888179	-0.0888179	protein_coding	myocyte enhancer factor 2C	Mef2c	3.65967	3.2357	122.055	99.2924
ENSMUSG00000005609	Ctr9	1.01048	Ctr9	0.00751953	-0.00751953	protein_coding	CTR9 homolog, Paf1/RNA polymerase II complex component	Ctr9	15.805	15.6411	968.306	952.617
ENSMUSG00000005610	Eif4g2	-1.12638	Eif4g2	-0.0858468	0.0858468	protein_coding	eukaryotic translation initiation factor 4, gamma 2	Eif4g2	247.555	278.841	9488.5	10890.9
ENSMUSG00000005611	Mrvi1	1.46792	Mrvi1	0.276884	-0.276884	protein_coding	inositol 1,4,5-triphosphate receptor associated 1	Mrvi1	1.12633	0.767299	36.6166	33.4252
ENSMUSG00000005615	Pcyt1a	-1.68792	Pcyt1a	-0.377623	0.377623	protein_coding	phosphate cytidylyltransferase 1, choline, alpha isoform	Pcyt1a	16.01	27.0236	1110.7	1880.66
ENSMUSG00000005621	Zfp592	-1.1767	Zfp592	-0.117373	0.117373	protein_coding	zinc finger protein 592	Zfp592	16.5133	19.4312	762.846	870.038
ENSMUSG00000005625	Psmd4	1.10837	Psmd4	0.074218	-0.074218	protein_coding	proteasome (prosome, macropain) 26S subunit, non-ATPase, 4	Psmd4	126.345	113.992	2115.63	1896.39
ENSMUSG00000005628	Tmod4	1.72701	Tmod4	0.394139	-0.394139	protein_coding	tropomodulin 4	Tmod4	0.613528	0.355254	2.03426	2.94928
ENSMUSG00000005640	Insrr	1	Insrr	0	0	protein_coding	insulin receptor-related receptor	Insrr	0.0149298	0.0132285	1.01713	0.983094
ENSMUSG00000005649	Cabp5	1	Cabp5	0	0	protein_coding	calcium binding protein 5	Cabp5	0	0	0	0
ENSMUSG00000005656	Snx6	1.02455	Snx6	0.017497	-0.017497	protein_coding	sorting nexin 6	Snx6	31.6348	30.8767	827.943	808.103
ENSMUSG00000005667	Mthfd2	-1.0285	Mthfd2	-0.0202729	0.0202729	protein_coding	methylenetetrahydrofolate dehydrogenase (NAD+ dependent), methenyltetrahydrofolate cyclohydrolase	Mthfd2	40.9888	42.1571	1083.24	1097.13
ENSMUSG00000005672	Kit	-1.23163	Kit	-0.150284	0.150284	protein_coding	KIT proto-oncogene receptor tyrosine kinase	Kit	0	0.123163	0	1.96619
ENSMUSG00000005674	Tomm40l	-1.18756	Tomm40l	-0.123999	0.123999	protein_coding	translocase of outer mitochondrial membrane 40-like	Tomm40l	19.619	23.2987	382.69	377.874
ENSMUSG00000005677	Nr1i3	-1.07991	Nr1i3	-0.0554555	0.0554555	protein_coding	nuclear receptor subfamily 1, group I, member 3	Nr1i3	0.0664933	0.107991	2.8013	4.54955
ENSMUSG00000005681	Apoa2	1.18244	Apoa2	0.120885	-0.120885	protein_coding	apolipoprotein A-II	Apoa2	2.10023	1.77618	8.13703	6.88165
ENSMUSG00000005682	Pan2	-1.07707	Pan2	-0.0535542	0.0535542	protein_coding	PAN2 poly(A) specific ribonuclease subunit	Pan2	6.48861	6.98867	418.04	450.257
ENSMUSG00000005683	Cs	-1.03904	Cs	-0.0276236	0.0276236	protein_coding	citrate synthase	Cs	120.885	125.604	4814.07	5001.98
ENSMUSG00000005686	Ampd3	-1.6045	Ampd3	-0.341063	0.341063	protein_coding	adenosine monophosphate deaminase 3	Ampd3	18.747	30.0796	971.293	1488.89
ENSMUSG00000005687	Bcas2	1.19112	Bcas2	0.126162	-0.126162	protein_coding	BCAS2 pre-mRNA processing factor	Bcas2	66.1054	55.4983	1037.47	950.651
ENSMUSG00000005696	Sh2d1a	1	Sh2d1a	0	0	protein_coding	SH2 domain containing 1A	Sh2d1a	0	0	0	0
ENSMUSG00000005698	Ctcf	-1.09698	Ctcf	-0.0667705	0.0667705	protein_coding	CCCTC-binding factor	Ctcf	18.3486	20.1281	767.509	793.322
ENSMUSG00000005699	Pard6a	1.09294	Pard6a	0.0641051	-0.0641051	protein_coding	par-6 family cell polarity regulator alpha	Pard6a	8.60278	7.87125	139.347	127.802
ENSMUSG00000005705	Agrp	1.91365	Agrp	0.468162	-0.468162	protein_coding	agouti related neuropeptide	Agrp	0.267214	0.139636	2.15395	0.97096
ENSMUSG00000005716	Pvalb	1	Pvalb	0	0	protein_coding	parvalbumin	Pvalb	0	0	0	0
ENSMUSG00000005718	Tfap4	-1.39611	Tfap4	-0.240706	0.240706	protein_coding	transcription factor AP4	Tfap4	2.8431	3.96928	82.3874	115.022
ENSMUSG00000005732	Ranbp1	1.10893	Ranbp1	0.074584	-0.074584	protein_coding	RAN binding protein 1	Ranbp1	108.336	97.6942	1338.55	1191.51
ENSMUSG00000005763	Cd247	-1.63252	Cd247	-0.35355	0.35355	protein_coding	CD247 antigen	Cd247	0	0.163252	0	2.7596
ENSMUSG00000005774	Rfx5	-1.00212	Rfx5	-0.0015311	0.0015311	protein_coding	regulatory factor X, 5 (influences HLA class II expression)	Rfx5	13.1306	13.1585	522.302	576.093
ENSMUSG00000005779	Psmb4	1.21464	Psmb4	0.140263	-0.140263	protein_coding	proteasome (prosome, macropain) subunit, beta type 4	Psmb4	423.588	348.736	2698.44	2184.43
ENSMUSG00000005800	Mmp8	1	Mmp8	0	0	protein_coding	matrix metallopeptidase 8	Mmp8	0	0	0	0
ENSMUSG00000005802	Slc30a4	1.07235	Slc30a4	0.0503884	-0.0503884	protein_coding	solute carrier family 30 (zinc transporter), member 4	Slc30a4	13.5143	12.6025	1071.04	1004.63
ENSMUSG00000005803	Sqrdl	-1.12376	Sqrdl	-0.0841691	0.0841691	protein_coding	sulfide quinone oxidoreductase	Sqrdl	53.5837	60.2154	721.144	779.593
ENSMUSG00000005804	Bloc1s6	1.02453	Bloc1s6	0.0174794	-0.0174794	protein_coding	biogenesis of lysosomal organelles complex-1, subunit 6, pallidin	Bloc1s6	24.231	23.6509	506.53	504.327
ENSMUSG00000005813	Metap1	-1.05982	Metap1	-0.0419097	0.0419097	protein_coding	methionyl aminopeptidase 1	Metap1	27.4072	29.0467	781.155	860.207
ENSMUSG00000005823	Gpr108	1.10321	Gpr108	0.0708547	-0.0708547	protein_coding	G protein-coupled receptor 108	Gpr108	34.1936	30.9946	981.529	889.699
ENSMUSG00000005824	Tnfsf14	1	Tnfsf14	0	0	protein_coding	tumor necrosis factor (ligand) superfamily, member 14	Tnfsf14	0	0.0391277	0	0.983093
ENSMUSG00000005836	Gata6	-1.65692	Gata6	-0.364253	0.364253	protein_coding	GATA binding protein 6	Gata6	0.156912	0.259991	7.1199	11.7971
ENSMUSG00000005846	Rsl1d1	1.18387	Rsl1d1	0.121753	-0.121753	protein_coding	ribosomal L1 domain containing 1	Rsl1d1	40.2429	33.9928	975.426	878.885
ENSMUSG00000005864	Cnga2	1	Cnga2	0	0	protein_coding	cyclic nucleotide gated channel alpha 2	Cnga2	0.0234344	0	1.01713	0
ENSMUSG00000005871	Apc	-1.02373	Apc	-0.0169156	0.0169156	protein_coding	APC, WNT signaling pathway regulator	Apc	4.37895	4.48285	253.265	477.783
ENSMUSG00000005873	Reep5	1.02301	Reep5	0.0164102	-0.0164102	protein_coding	receptor accessory protein 5	Reep5	83.4141	81.5379	3405.35	3328.75
ENSMUSG00000005881	Ergic3	1.10759	Ergic3	0.0737112	-0.0737112	protein_coding	ERGIC and golgi 3	Ergic3	253.269	228.667	3302.62	2908.97
ENSMUSG00000005882	Uqcc1	1.81623	Uqcc1	0.430474	-0.430474	protein_coding	ubiquinol-cytochrome c reductase complex assembly factor 1	Uqcc1	96.5172	53.1415	602.14	421.747
ENSMUSG00000005883	Spo11	1	Spo11	0	0	protein_coding	SPO11 initiator of meiotic double stranded breaks	Spo11	0	0	0	0
ENSMUSG00000005886	Ncoa2	-1.32271	Ncoa2	-0.201749	0.201749	protein_coding	nuclear receptor coactivator 2	Ncoa2	6.98307	9.23659	577.729	640.977
ENSMUSG00000005891	Prl4a1	1	Prl4a1	0	0	protein_coding	prolactin family 4, subfamily a, member 1	Prl4a1	0	0	0	0
ENSMUSG00000005892	Trh	1	Trh	0	0	protein_coding	thyrotropin releasing hormone	Trh	0	0	0	0
ENSMUSG00000005893	Nr2c2	-1.62014	Nr2c2	-0.348057	0.348057	protein_coding	nuclear receptor subfamily 2, group C, member 2	Nr2c2	5.52033	8.94368	415.258	702.785
ENSMUSG00000005897	Nr2c1	1.10018	Nr2c1	0.0688675	-0.0688675	protein_coding	nuclear receptor subfamily 2, group C, member 1	Nr2c1	7.8021	7.09168	370.235	341.133
ENSMUSG00000005899	Smpd4	1.34993	Smpd4	0.216441	-0.216441	protein_coding	sphingomyelin phosphodiesterase 4	Smpd4	20.7878	15.3992	600.106	619.349
ENSMUSG00000005907	Pex1	1.1495	Pex1	0.100504	-0.100504	protein_coding	peroxisomal biogenesis factor 1	Pex1	9.7311	8.4655	277.967	314.042
ENSMUSG00000005917	Otx1	-1.13813	Otx1	-0.0933327	0.0933327	protein_coding	orthodenticle homeobox 1	Otx1	0.0259259	0.113813	1.01713	2.94928
ENSMUSG00000005936	Kctd20	1.09827	Kctd20	0.0676186	-0.0676186	protein_coding	potassium channel tetramerisation domain containing 20	Kctd20	53.9529	49.1252	1971.19	1959.3
ENSMUSG00000005947	Itgae	1	Itgae	0	0	protein_coding	integrin alpha E, epithelial-associated	Itgae	0.0184609	0.0178919	1.01713	0.983093
ENSMUSG00000005949	Ctns	-1.58791	Ctns	-0.333564	0.333564	protein_coding	cystinosis, nephropathic	Ctns	23.4108	37.1742	755.726	1246.56
ENSMUSG00000005950	P2rx5	1.32369	P2rx5	0.202285	-0.202285	protein_coding	purinergic receptor P2X, ligand-gated ion channel, 5	P2rx5	1.91741	1.44853	54.9249	48.1716
ENSMUSG00000005951	Shpk	1.03291	Shpk	0.0233603	-0.0233603	protein_coding	sedoheptulokinase	Shpk	1.8757	1.81593	74.2504	71.7658
ENSMUSG00000005952	Trpv1	-1.02608	Trpv1	-0.0185716	0.0185716	protein_coding	transient receptor potential cation channel, subfamily V, member 1	Trpv1	0.0910823	0.102608	2.03426	4.91547
ENSMUSG00000005958	Ephb3	1.05111	Ephb3	0.0359555	-0.0359555	protein_coding	Eph receptor B3	Ephb3	27.7379	26.3892	1431.1	1386.16
ENSMUSG00000005968	Tuft1	-1.7066	Tuft1	-0.385562	0.385562	protein_coding	tuftelin 1	Tuft1	1.08398	1.84992	39.668	21.6281
ENSMUSG00000005973	Rcn1	1.01528	Rcn1	0.0109394	-0.0109394	protein_coding	reticulocalbin 1	Rcn1	152.085	149.796	5180.23	5042.29
ENSMUSG00000005980	Dnase1	1.0197	Dnase1	0.0140734	-0.0140734	protein_coding	deoxyribonuclease I	Dnase1	2.01389	1.97498	54.5392	60.8679
ENSMUSG00000005981	Trap1	1.30669	Trap1	0.192959	-0.192959	protein_coding	TNF receptor-associated protein 1	Trap1	49.8755	38.1693	1579.6	1225.92
ENSMUSG00000005982	Naa60	1.40066	Naa60	0.243054	-0.243054	protein_coding	N(alpha)-acetyltransferase 60, NatF catalytic subunit	Naa60	63.9084	45.6273	1227.46	1162.54
ENSMUSG00000005983	1700037C18Rik	-1.42171	1700037C18Rik	-0.253815	0.253815	protein_coding	RIKEN cDNA 1700037C18 gene	1700037C18Rik	2.76105	3.92542	33.7798	40.7665
ENSMUSG00000005986	Ankrd13d	1.41172	Ankrd13d	0.248725	-0.248725	protein_coding	ankyrin repeat domain 13 family, member D	Ankrd13d	8.12694	5.75678	138.329	105.191
ENSMUSG00000005994	Tyrp1	1.01734	Tyrp1	0.0124028	-0.0124028	protein_coding	tyrosinase-related protein 1	Tyrp1	0.60181	0.591551	8.13703	16.7126
ENSMUSG00000006005	Tpr	-1.17886	Tpr	-0.118698	0.118698	protein_coding	translocated promoter region, nuclear basket protein	Tpr	11.9527	14.0906	271.559	467.955
ENSMUSG00000006007	Pdc	1	Pdc	0	0	protein_coding	phosducin	Pdc	0	0	0	0
ENSMUSG00000006010	BC003331	1.12046	BC003331	0.0820428	-0.0820428	protein_coding	odr4 GPCR localization factor homolog	BC003331	6.3549	5.67171	135.934	181.869
ENSMUSG00000006014	Prg4	1.23089	Prg4	0.149848	-0.149848	protein_coding	proteoglycan 4 (megakaryocyte stimulating factor, articular superficial zone protein)	Prg4	1.67798	1.36323	41.0604	53.0881
ENSMUSG00000006019	Dhx34	1.00413	Dhx34	0.00297109	-0.00297109	protein_coding	DExH-box helicase 34	Dhx34	6.53475	6.50789	346.841	356.863
ENSMUSG00000006021	Kptn	1.03188	Kptn	0.0226406	-0.0226406	protein_coding	kaptin	Kptn	11.6476	11.2877	206.477	217.264
ENSMUSG00000006024	Napa	1.0902	Napa	0.0622989	-0.0622989	protein_coding	N-ethylmaleimide sensitive fusion protein attachment protein alpha	Napa	255.172	234.059	3760.32	3669.89
ENSMUSG00000006050	Sra1	1.08792	Sra1	0.060787	-0.060787	protein_coding	steroid receptor RNA activator 1	Sra1	98.534	90.5709	1171.31	1024.23
ENSMUSG00000006056	Calcoco2	1	Calcoco2	0	0	protein_coding	calcium binding and coiled-coil domain 2	Calcoco2	0	0	0	0
ENSMUSG00000006057	Atp5g1	1.20938	Atp5g1	0.137135	-0.137135	protein_coding	ATP synthase membrane subunit c locus 1	Atp5g1	204.03	168.706	1277.51	1085.33
ENSMUSG00000006058	Snf8	-1.00408	Snf8	-0.00293665	0.00293665	protein_coding	SNF8, ESCRT-II complex subunit, homolog (S. cerevisiae)	Snf8	54.641	54.8639	659.099	637.044
ENSMUSG00000006095	Tbcb	1.01004	Tbcb	0.00720541	-0.00720541	protein_coding	tubulin folding cofactor B	Tbcb	85.2894	84.4417	840.857	810.002
ENSMUSG00000006127	Inpp5k	-1.29647	Inpp5k	-0.187297	0.187297	protein_coding	inositol polyphosphate 5-phosphatase K	Inpp5k	14.9672	19.4046	506.53	555.448
ENSMUSG00000006134	Crkl	-1.0527	Crkl	-0.0370455	0.0370455	protein_coding	v-crk avian sarcoma virus CT10 oncogene homolog-like	Crkl	16.0292	16.8739	889.987	936.888
ENSMUSG00000006143	Upk3bl	2.86305	Upk3bl	0.758776	-0.758776	protein_coding	uroplakin 3B-like	Upk3bl	0.286305	0	2.03426	0
ENSMUSG00000006154	Eps8l1	-1.69179	Eps8l1	-0.379274	0.379274	protein_coding	EPS8-like 1	Eps8l1	2.88055	4.87328	43.7365	56.0363
ENSMUSG00000006169	Clint1	1.02178	Clint1	0.0155451	-0.0155451	protein_coding	clathrin interactor 1	Clint1	39.4802	38.6385	1890.84	1854.11
ENSMUSG00000006179	Prss16	1.37612	Prss16	0.230303	-0.230303	protein_coding	serine protease 16 (thymus)	Prss16	0.137612	0.0997402	4.06851	2.94928
ENSMUSG00000006191	Cdkal1	-1.10463	Cdkal1	-0.0717846	0.0717846	protein_coding	CDK5 regulatory subunit associated protein 1-like 1	Cdkal1	4.0867	4.51431	121.038	111.09
ENSMUSG00000006200	Rhox6	1	Rhox6	0	0	protein_coding	reproductive homeobox 6	Rhox6	0	0	0	0
ENSMUSG00000006204	5430419D17Rik	1	5430419D17Rik	0	0	protein_coding	CUB domain containing protein 3	5430419D17Rik	0	0	0	0
ENSMUSG00000006205	Htra1	1.09226	Htra1	0.0636609	-0.0636609	protein_coding	HtrA serine peptidase 1	Htra1	172.048	157.515	3168.36	2902.09
ENSMUSG00000006215	Zbtb17	1.07924	Zbtb17	0.0550074	-0.0550074	protein_coding	zinc finger and BTB domain containing 17	Zbtb17	13.62	12.62	391.594	346.049
ENSMUSG00000006216	Clcnkb	2.67774	Clcnkb	0.710508	-0.710508	protein_coding	chloride channel, voltage-sensitive Kb	Clcnkb	0.267774	0	1.01713	0
ENSMUSG00000006218	Fam131c	2.48309	Fam131c	0.656067	-0.656067	protein_coding	family with sequence similarity 131, member C	Fam131c	0.653978	0.263373	12.2055	4.91547
ENSMUSG00000006219	Fblim1	1.0776	Fblim1	0.0539087	-0.0539087	protein_coding	filamin binding LIM protein 1	Fblim1	8.38644	7.78254	329.55	328.353
ENSMUSG00000006221	Hspb7	-1.20817	Hspb7	-0.136414	0.136414	protein_coding	heat shock protein family, member 7 (cardiovascular)	Hspb7	0.313537	0.378807	12.2055	14.7464
ENSMUSG00000006235	Epor	1	Epor	0	0	protein_coding	erythropoietin receptor	Epor	0.082458	0	2.03426	0
ENSMUSG00000006241	Ccdc159	-1.36731	Ccdc159	-0.225669	0.225669	protein_coding	coiled-coil domain containing 159	Ccdc159	2.06955	2.82971	41.7014	57.0188
ENSMUSG00000006262	Mob1b	-1.62376	Mob1b	-0.349669	0.349669	protein_coding	MOB kinase activator 1B	Mob1b	4.52773	7.35194	299.036	635.078
ENSMUSG00000006269	Atp6v1b1	1	Atp6v1b1	0	0	protein_coding	ATPase, H+ transporting, lysosomal V1 subunit B1	Atp6v1b1	0	0	0	0
ENSMUSG00000006270	Vax1	1	Vax1	0	0	protein_coding	ventral anterior homeobox 1	Vax1	0	0	0	0
ENSMUSG00000006273	Atp6v1b2	-1.03098	Atp6v1b2	-0.0220091	0.0220091	protein_coding	ATPase, H+ transporting, lysosomal V1 subunit B2	Atp6v1b2	86.494	89.1737	3372.8	3372.99
ENSMUSG00000006276	Eps15l1	1.04437	Eps15l1	0.0313173	-0.0313173	protein_coding	epidermal growth factor receptor pathway substrate 15-like 1	Eps15l1	19.557	18.7261	871.679	834.646
ENSMUSG00000006281	Tep1	-1.00314	Tep1	-0.00226243	0.00226243	protein_coding	telomerase associated protein 1	Tep1	5.07112	5.08705	612.707	614.633
ENSMUSG00000006288	Ttc5	1.14702	Ttc5	0.0989461	-0.0989461	protein_coding	tetratricopeptide repeat domain 5	Ttc5	18.3762	16.0208	456.691	398.153
ENSMUSG00000006289	Osgep	1.18383	Osgep	0.12173	-0.12173	protein_coding	O-sialoglycoprotein endopeptidase	Osgep	61.4995	51.9497	590.952	523.989
ENSMUSG00000006299	Aamp	1.01763	Aamp	0.0126063	-0.0126063	protein_coding	angio-associated migratory protein	Aamp	95.4385	93.7851	2236.37	2103.82
ENSMUSG00000006301	Tmbim1	-1.16157	Tmbim1	-0.108039	0.108039	protein_coding	transmembrane BAX inhibitor motif containing 1	Tmbim1	104.443	121.318	2901.87	3436.32
ENSMUSG00000006304	Arpc2	1.08443	Arpc2	0.0584672	-0.0584672	protein_coding	actin related protein 2/3 complex, subunit 2	Arpc2	241.539	222.734	4497.74	4144.72
ENSMUSG00000006307	Kmt2b	-1.10242	Kmt2b	-0.0703382	0.0703382	protein_coding	lysine (K)-specific methyltransferase 2B	Kmt2b	18.3574	20.2376	1166.65	1356.67
ENSMUSG00000006310	Zbtb32	2.55869	Zbtb32	0.677703	-0.677703	protein_coding	zinc finger and BTB domain containing 32	Zbtb32	0.255869	0.0997074	6.10277	1.96619
ENSMUSG00000006311	Etv2	1	Etv2	0	0	protein_coding	ets variant 2	Etv2	0	0	0	0
ENSMUSG00000006313	Upk1a	2.41412	Upk1a	0.635748	-0.635748	protein_coding	uroplakin 1A	Upk1a	0.385245	0.15958	7.1199	2.94928
ENSMUSG00000006315	Tmem147	1.11697	Tmem147	0.0797973	-0.0797973	protein_coding	transmembrane protein 147	Tmem147	121.778	109.025	1218.52	1085.33
ENSMUSG00000006333	Rps9	1.21519	Rps9	0.140593	-0.140593	protein_coding	ribosomal protein S9	Rps9	1678.62	1381.36	13306.1	11410.8
ENSMUSG00000006335	Tfpt	-1.52853	Tfpt	-0.306073	0.306073	protein_coding	TCF3 (E2A) fusion partner	Tfpt	28.1995	43.1038	234.957	224.145
ENSMUSG00000006342	Susd2	-1.40074	Susd2	-0.243095	0.243095	protein_coding	sushi domain containing 2	Susd2	2.87036	4.02063	129.175	174.991
ENSMUSG00000006344	Ggt5	-1.34309	Ggt5	-0.212778	0.212778	protein_coding	gamma-glutamyltransferase 5	Ggt5	2.98522	4.00942	69.1647	84.546
ENSMUSG00000006345	Ggt1	-5.87064	Ggt1	-1.27676	1.27676	protein_coding	gamma-glutamyltransferase 1	Ggt1	0	0.587064	0	2.94928
ENSMUSG00000006356	Crip2	-1.36173	Crip2	-0.222722	0.222722	protein_coding	cysteine rich protein 2	Crip2	85.6842	116.679	1304.98	1765.64
ENSMUSG00000006360	Crip1	1.07309	Crip1	0.0508827	-0.0508827	protein_coding	cysteine-rich protein 1	Crip1	42.1903	39.3168	156.638	145.498
ENSMUSG00000006362	Cbfa2t3	2.00325	Cbfa2t3	0.501171	-0.501171	protein_coding	CBFA2/RUNX1 translocation partner 3	Cbfa2t3	0.200325	0.0243354	4.07198	0.983516
ENSMUSG00000006369	Fbln1	-1.56802	Fbln1	-0.324472	0.324472	protein_coding	fibulin 1	Fbln1	38.6559	60.6132	1481.96	2317.15
ENSMUSG00000006373	Pgrmc1	-1.01267	Pgrmc1	-0.0090844	0.0090844	protein_coding	progesterone receptor membrane component 1	Pgrmc1	67.9303	68.7912	1704.71	1726.31
ENSMUSG00000006378	Gcat	1.06973	Gcat	0.0486226	-0.0486226	protein_coding	glycine C-acetyltransferase (2-amino-3-ketobutyrate-coenzyme A ligase)	Gcat	13.554	12.6705	421.091	378.491
ENSMUSG00000006386	Tek	1.10372	Tek	0.0711891	-0.0711891	protein_coding	TEK receptor tyrosine kinase	Tek	9.69315	8.78223	559.421	583.957
ENSMUSG00000006389	Mpl	1	Mpl	0	0	protein_coding	myeloproliferative leukemia virus oncogene	Mpl	0	0	0	0
ENSMUSG00000006390	Elovl1	1.56761	Elovl1	0.324281	-0.324281	protein_coding	ELOVL fatty acid elongase 1	Elovl1	152.17	97.0716	2530.62	1561.15
ENSMUSG00000006392	Med8	1.61404	Med8	0.34534	-0.34534	protein_coding	mediator complex subunit 8	Med8	52.3318	32.4228	660.116	448.291
ENSMUSG00000006395	Hyi	1.00837	Hyi	0.00601494	-0.00601494	polymorphic_pseudogene	hydroxypyruvate isomerase (putative)	Hyi	15.523	15.3941	158.672	153.362
ENSMUSG00000006398	Cdc20	1.18413	Cdc20	0.121916	-0.121916	protein_coding	cell division cycle 20	Cdc20	37.4398	31.6179	903.204	720.607
ENSMUSG00000006403	Adamts4	1.05748	Adamts4	0.0403185	-0.0403185	protein_coding	ADAM metallopeptidase with thrombospondin type 1 motif 4	Adamts4	6.49449	6.14145	409.903	384.39
ENSMUSG00000006411	Pvrl4	1	Pvrl4	0	0	protein_coding	nectin cell adhesion molecule 4	Pvrl4	0.0585911	0.0215996	3.05139	0.983093
ENSMUSG00000006412	Pfdn2	1.35139	Pfdn2	0.217221	-0.217221	protein_coding	prefoldin 2	Pfdn2	103.211	76.3741	831.482	653.661
ENSMUSG00000006418	Rnf114	-1.16094	Rnf114	-0.107649	0.107649	protein_coding	ring finger protein 114	Rnf114	19.6516	22.8144	578.746	678.334
ENSMUSG00000006423	C330007P06Rik	-1.23421	C330007P06Rik	-0.151796	0.151796	protein_coding	STING1 ER exit protein 1	C330007P06Rik	9.13108	11.2697	436.343	515.137
ENSMUSG00000006435	Neurl1a	1.14274	Neurl1a	0.0962492	-0.0962492	protein_coding	neuralized E3 ubiquitin protein ligase 1A	Neurl1a	1.00273	0.877478	54.9249	52.1039
ENSMUSG00000006442	Srm	1.1013	Srm	0.0696037	-0.0696037	protein_coding	spermidine synthase	Srm	96.2393	87.387	1592.82	1469.72
ENSMUSG00000006445	Epha2	1.05423	Epha2	0.0380935	-0.0380935	protein_coding	Eph receptor A2	Epha2	15.3542	14.5644	843.199	806.136
ENSMUSG00000006456	Rbm14	1.07706	Rbm14	0.0535501	-0.0535501	protein_coding	RNA binding motif protein 14	Rbm14	21.4235	19.8907	980.876	907.297
ENSMUSG00000006457	Actn3	-1.44263	Actn3	-0.26435	0.26435	protein_coding	actinin alpha 3	Actn3	0.576078	0.831067	23.394	30.4759
ENSMUSG00000006462	A530013C23Rik	1.24155	A530013C23Rik	0.15607	-0.15607	lincRNA	RIKEN cDNA A530013C23 gene	A530013C23Rik	0.34206	0.275511	12.2055	9.83093
ENSMUSG00000006463	Zdhhc24	1.19042	Zdhhc24	0.125734	-0.125734	protein_coding	zinc finger, DHHC domain containing 24	Zdhhc24	8.19448	6.8837	260.385	219.23
ENSMUSG00000006464	Bbs1	-1.47617	Bbs1	-0.280928	0.280928	protein_coding	Bardet-Biedl syndrome 1	Bbs1	1.37143	2.02446	111.884	165.16
ENSMUSG00000006469	Slc34a3	1	Slc34a3	0	0	protein_coding	solute carrier family 34 (sodium phosphate), member 3	Slc34a3	0	0	0	0
ENSMUSG00000006471	Ndor1	-1.28137	Ndor1	-0.178843	0.178843	protein_coding	NADPH dependent diflavin oxidoreductase 1	Ndor1	12.7583	16.3481	460.759	499.411
ENSMUSG00000006476	Nsmf	1.02999	Nsmf	0.021312	-0.021312	protein_coding	NMDA receptor synaptonuclear signaling and neuronal migration factor	Nsmf	30.255	29.3742	761.829	720.607
ENSMUSG00000006488	Prl7a1	1	Prl7a1	0	0	protein_coding	prolactin family 7, subfamily a, member 1	Prl7a1	0.0941492	0	1.01713	0
ENSMUSG00000006490	Prl8a9	-3.58364	Prl8a9	-0.920713	0.920713	protein_coding	prolactin family8, subfamily a, member 9	Prl8a9	0	0.358364	0	3.93237
ENSMUSG00000006494	Pdk1	1.61767	Pdk1	0.346957	-0.346957	protein_coding	pyruvate dehydrogenase kinase, isoenzyme 1	Pdk1	23.2986	14.4026	530.941	499.411
ENSMUSG00000006498	Ptbp1	1.01961	Ptbp1	0.014012	-0.014012	protein_coding	polypyrimidine tract binding protein 1	Ptbp1	382.279	374.925	6316.93	5919.51
ENSMUSG00000006517	Mvd	1.21117	Mvd	0.138199	-0.138199	protein_coding	mevalonate (diphospho) decarboxylase	Mvd	52.8384	43.626	1249.04	1031.27
ENSMUSG00000006519	Cyba	-1.07561	Cyba	-0.052575	0.052575	protein_coding	cytochrome b-245, alpha polypeptide	Cyba	69.5406	74.7983	585.868	630.163
ENSMUSG00000006522	Itih3	1.32026	Itih3	0.200411	-0.200411	protein_coding	inter-alpha trypsin inhibitor, heavy chain 3	Itih3	0.276185	0.20919	2.03426	8.84784
ENSMUSG00000006526	Tmem110	1.20932	Tmem110	0.137098	-0.137098	protein_coding	STIM activating enhancer	Tmem110	22.1609	18.3251	516.701	485.648
ENSMUSG00000006527	Sfmbt1	-1.02344	Sfmbt1	-0.0167112	0.0167112	protein_coding	Scm-like with four mbt domains 1	Sfmbt1	3.87336	3.96414	229.871	253.638
ENSMUSG00000006529	Itih1	1	Itih1	0	0	protein_coding	inter-alpha trypsin inhibitor, heavy chain 1	Itih1	0.0699852	0.0225478	3.05139	0.983093
ENSMUSG00000006538	Ihh	1	Ihh	0	0	protein_coding	Indian hedgehog	Ihh	0.088799	0	3.05139	0
ENSMUSG00000006542	Prkag3	1	Prkag3	0	0	protein_coding	protein kinase, AMP-activated, gamma 3 non-catalytic subunit	Prkag3	0	0.0739819	0	2.94928
ENSMUSG00000006546	Cryba2	1	Cryba2	0	0	protein_coding	crystallin, beta A2	Cryba2	0	0	0	0
ENSMUSG00000006567	Atp7b	1	Atp7b	0	0	protein_coding	ATPase, Cu++ transporting, beta polypeptide	Atp7b	0.0174557	0.0168716	1.01713	0.983093
ENSMUSG00000006570	Defb2	1	Defb2	0	0	protein_coding	defensin beta 2	Defb2	0	0	0	0
ENSMUSG00000006574	Slc4a1	1	Slc4a1	0	0	protein_coding	solute carrier family 4 (anion exchanger), member 1	Slc4a1	0	0	0	0
ENSMUSG00000006575	Rundc3a	-1.15581	Rundc3a	-0.104452	0.104452	protein_coding	RUN domain containing 3A	Rundc3a	1.48091	1.71165	39.668	41.2899
ENSMUSG00000006576	Slc4a3	-1.05245	Slc4a3	-0.0368731	0.0368731	protein_coding	solute carrier family 4 (anion exchanger), member 3	Slc4a3	11.202	11.7895	365.149	363.744
ENSMUSG00000006585	Cdt1	1.31052	Cdt1	0.195072	-0.195072	protein_coding	chromatin licensing and DNA replication factor 1	Cdt1	7.69666	5.87296	231.907	176.957
ENSMUSG00000006586	Runx1t1	1.28341	Runx1t1	0.17999	-0.17999	protein_coding	RUNX1 translocation partner 1	Runx1t1	3.32758	2.59277	137.312	109.123
ENSMUSG00000006587	Snai3	-3.74001	Snai3	-0.951521	0.951521	protein_coding	snail family zinc finger 3	Snai3	0.0484485	0.374001	1.01886	7.86517
ENSMUSG00000006589	Aprt	-1.0598	Aprt	-0.041897	0.041897	protein_coding	adenine phosphoribosyl transferase	Aprt	161.317	170.964	1623.34	1720.41
ENSMUSG00000006599	Gtf2h1	1.02457	Gtf2h1	0.0175062	-0.0175062	protein_coding	general transcription factor II H, polypeptide 1	Gtf2h1	32.3399	31.5645	866.593	913.294
ENSMUSG00000006611	Hfe	-1.06889	Hfe	-0.0480583	0.0480583	protein_coding	homeostatic iron regulator	Hfe	15.3631	16.4215	370.235	389.305
ENSMUSG00000006638	Abhd1	1.42871	Abhd1	0.257357	-0.257357	processed_transcript	abhydrolase domain containing 1	Abhd1	3.665	2.56525	44.8871	27.2614
ENSMUSG00000006641	Slc5a6	-1.64242	Slc5a6	-0.357913	0.357913	protein_coding	solute carrier family 5 (sodium-dependent vitamin transporter), member 6	Slc5a6	4.02222	6.60619	125.412	197.602
ENSMUSG00000006642	Tcf23	1	Tcf23	0	0	protein_coding	transcription factor 23	Tcf23	0	0	0	0
ENSMUSG00000006649	Nphs1	1	Nphs1	0	0	protein_coding	nephrosis 1, nephrin	Nphs1	0.0421395	0.0876668	1.14058	2.37286
ENSMUSG00000006651	Aplp1	1.56569	Aplp1	0.323398	-0.323398	protein_coding	amyloid beta precursor like protein 1	Aplp1	18.4247	11.7678	491.273	357.846
ENSMUSG00000006673	Qrich1	1.09323	Qrich1	0.0642987	-0.0642987	protein_coding	glutamine-rich 1	Qrich1	66.5399	60.8654	1915.6	1819.68
ENSMUSG00000006675	P4htm	1.06168	P4htm	0.0431742	-0.0431742	protein_coding	prolyl 4-hydroxylase, transmembrane (endoplasmic reticulum)	P4htm	5.37953	5.067	103.747	108.14
ENSMUSG00000006676	Usp19	1.13122	Usp19	0.0889384	-0.0889384	protein_coding	ubiquitin specific peptidase 19	Usp19	86.4212	76.3966	3024.94	3236.34
ENSMUSG00000006678	Pola1	-1.30918	Pola1	-0.194333	0.194333	protein_coding	polymerase (DNA directed), alpha 1	Pola1	0.808505	1.05848	40.6851	82.5798
ENSMUSG00000006699	Cdc42	1.28393	Cdc42	0.180285	-0.180285	protein_coding	cell division cycle 42	Cdc42	194.322	151.349	5592.17	4349.2
ENSMUSG00000006705	Pknox1	1.21619	Pknox1	0.141187	-0.141187	protein_coding	Pbx/knotted 1 homeobox	Pknox1	4.28165	3.52053	245.128	191.703
ENSMUSG00000006711	D130043K22Rik	1	D130043K22Rik	0	0	protein_coding	RIKEN cDNA D130043K22 gene	D130043K22Rik	0.0579969	0.0420409	4.06851	2.94928
ENSMUSG00000006715	Gmnn	1.09641	Gmnn	0.0663915	-0.0663915	protein_coding	geminin	Gmnn	6.0545	5.52213	68.1476	52.1039
ENSMUSG00000006717	Acot13	-1.14154	Acot13	-0.0954898	0.0954898	protein_coding	acyl-CoA thioesterase 13	Acot13	46.4354	53.0078	365.149	416.832
ENSMUSG00000006720	Zfp184	1.06008	Zfp184	0.0420853	-0.0420853	protein_coding	zinc finger protein 184 (Kruppel-like)	Zfp184	0.844155	0.796314	21.3597	20.645
ENSMUSG00000006724	Cyp27b1	-1.06126	Cyp27b1	-0.0428894	0.0428894	protein_coding	cytochrome P450, family 27, subfamily b, polypeptide 1	Cyp27b1	0.218069	0.231428	5.08564	7.86475
ENSMUSG00000006728	Cdk4	1.12175	Cdk4	0.0828764	-0.0828764	protein_coding	cyclin dependent kinase 4	Cdk4	890.205	793.585	8317.22	7404.36
ENSMUSG00000006731	B4galnt1	-1.12908	B4galnt1	-0.0875745	0.0875745	protein_coding	beta-1,4-N-acetyl-galactosaminyl transferase 1	B4galnt1	9.83065	11.0996	338.704	382.423
ENSMUSG00000006732	Mettl1	1.25033	Mettl1	0.161156	-0.161156	protein_coding	methyltransferase 1, tRNA methylguanosine	Mettl1	21.8073	17.4412	406.851	308.691
ENSMUSG00000006736	Tspan31	1.03493	Tspan31	0.0247656	-0.0247656	protein_coding	tetraspanin 31	Tspan31	92.6555	89.5284	1845.93	1783.63
ENSMUSG00000006740	Kif5b	-1.21238	Kif5b	-0.138924	0.138924	protein_coding	kinesin family member 5B	Kif5b	13.2194	16.027	651.979	831.697
ENSMUSG00000006763	Saal1	1.29991	Saal1	0.189203	-0.189203	protein_coding	serum amyloid A-like 1	Saal1	3.65371	2.81075	249.196	191.703
ENSMUSG00000006764	Tph2	1	Tph2	0	0	protein_coding	tryptophan hydroxylase 2	Tph2	0	0	0	0
ENSMUSG00000006777	Krt23	1	Krt23	0	0	protein_coding	keratin 23	Krt23	0	0	0	0
ENSMUSG00000006782	Cnp	1.46439	Cnp	0.27515	-0.27515	protein_coding	2',3'-cyclic nucleotide 3' phosphodiesterase	Cnp	12.0434	8.22417	307.52	263.802
ENSMUSG00000006784	Ttc25	-2.20964	Ttc25	-0.571907	0.571907	protein_coding	outer dynein arm complex subunit 4	Ttc25	0.263361	0.581934	9.15416	6.88165
ENSMUSG00000006800	Sulf2	-1.02528	Sulf2	-0.0180099	0.0180099	protein_coding	sulfatase 2	Sulf2	169.73	174.021	7826.54	7795.65
ENSMUSG00000006818	Sod2	-1.02625	Sod2	-0.0186929	0.0186929	protein_coding	superoxide dismutase 2, mitochondrial	Sod2	14.3872	14.7649	790.309	811.052
ENSMUSG00000006850	Tmco6	-1.03613	Tmco6	-0.0256019	0.0256019	protein_coding	transmembrane and coiled-coil domains 6	Tmco6	5.19193	5.37951	127.141	131.734
ENSMUSG00000006906	Stambp	1.13603	Stambp	0.0920025	-0.0920025	protein_coding	STAM binding protein	Stambp	11.9104	10.4842	348.875	290.996
ENSMUSG00000006920	Ezh1	-1.10357	Ezh1	-0.07109	0.07109	protein_coding	enhancer of zeste 1 polycomb repressive complex 2 subunit	Ezh1	13.2498	14.6221	769.966	749.117
ENSMUSG00000006930	Hap1	3.03833	Hap1	0.801638	-0.801638	protein_coding	huntingtin-associated protein 1	Hap1	0.985265	0.324279	19.3254	13.7633
ENSMUSG00000006931	P3h4	1.06624	P3h4	0.0462654	-0.0462654	protein_coding	prolyl 3-hydroxylase family member 4 (non-enzymatic)	P3h4	134.634	126.27	2295.66	1930.8
ENSMUSG00000006932	Ctnnb1	-1.26263	Ctnnb1	-0.168214	0.168214	protein_coding	catenin beta 1	Ctnnb1	307.802	388.639	13370.1	15507.3
ENSMUSG00000006941	Eif1b	1.0205	Eif1b	0.0146352	-0.0146352	protein_coding	eukaryotic translation initiation factor 1B	Eif1b	54.2513	53.1617	587.9	576.093
ENSMUSG00000006948	Klk4	1	Klk4	0	0	protein_coding	kallikrein related-peptidase 4 (prostase, enamel matrix, prostate)	Klk4	0.0640811	0	1.01713	0
ENSMUSG00000006958	Chrd	1.20542	Chrd	0.13477	-0.13477	protein_coding	chordin	Chrd	4.32306	3.58634	203.335	170.075
ENSMUSG00000006998	Psmd2	1.03827	Psmd2	0.0270888	-0.0270888	protein_coding	proteasome (prosome, macropain) 26S subunit, non-ATPase, 2	Psmd2	154.789	149.084	6306.2	6110.91
ENSMUSG00000007021	Syngr3	-1.65299	Syngr3	-0.362537	0.362537	protein_coding	synaptogyrin 3	Syngr3	0.228285	0.377352	6.10277	4.91547
ENSMUSG00000007029	Vars	1.14442	Vars	0.0973075	-0.0973075	protein_coding	valyl-tRNA synthetase 1	Vars	91.3087	79.7861	2109.52	2049.75
ENSMUSG00000007030	Vwa7	1.95785	Vwa7	0.484635	-0.484635	protein_coding	von Willebrand factor A domain containing 7	Vwa7	0.195785	0.0680409	11.1884	4.24226
ENSMUSG00000007033	Hspa1l	-1.80892	Hspa1l	-0.427564	0.427564	protein_coding	heat shock protein 1-like	Hspa1l	0.26793	0.484664	9.22311	16.6838
ENSMUSG00000007034	Slc44a4	1	Slc44a4	0	0	protein_coding	solute carrier family 44, member 4	Slc44a4	0	0	0	0
ENSMUSG00000007035	Msh5	-1.45095	Msh5	-0.268501	0.268501	protein_coding	mutS homolog 5	Msh5	0.775124	1.12467	13.2227	17.6957
ENSMUSG00000007036	Abhd16a	-1.05806	Abhd16a	-0.0407128	0.0407128	protein_coding	abhydrolase domain containing 16A	Abhd16a	34.0354	36.0116	811.668	757.965
ENSMUSG00000007038	Neu1	1.15547	Neu1	0.104242	-0.104242	protein_coding	neuraminidase 1	Neu1	59.2047	51.2385	1968.14	1591.63
ENSMUSG00000007039	Ddah2	-1.06416	Ddah2	-0.0448583	0.0448583	protein_coding	DDAH family member 2, ADMA independent	Ddah2	71.0041	75.5598	1039.51	1071.57
ENSMUSG00000007041	Clic1	-1.05135	Clic1	-0.0361239	0.0361239	protein_coding	chloride intracellular channel 1	Clic1	177.807	186.938	3350.42	3546.02
ENSMUSG00000007050	Lsm2	1.57089	Lsm2	0.325793	-0.325793	protein_coding	LSM2 homolog, U6 small nuclear RNA and mRNA degradation associated	Lsm2	47.2046	30.0495	274.625	214.314
ENSMUSG00000007080	Pole	-1.17466	Pole	-0.116122	0.116122	protein_coding	polymerase (DNA directed), epsilon	Pole	3.16872	3.72217	259.368	277.232
ENSMUSG00000007097	Atp1a2	1.6866	Atp1a2	0.377059	-0.377059	protein_coding	ATPase, Na+/K+ transporting, alpha 2 polypeptide	Atp1a2	0.16866	0.0645491	6.10277	5.89856
ENSMUSG00000007107	Atp1a4	1	Atp1a4	0	0	protein_coding	ATPase, Na+/K+ transporting, alpha 4 polypeptide	Atp1a4	0	0	0	0
ENSMUSG00000007122	Casq1	3.10295	Casq1	0.81682	-0.81682	protein_coding	calsequestrin 1	Casq1	0.511034	0.164693	11.1884	2.94928
ENSMUSG00000007207	Stx1a	1.23633	Stx1a	0.153033	-0.153033	protein_coding	syntaxin 1A (brain)	Stx1a	4.67672	3.78274	97.6443	112.073
ENSMUSG00000007209	Ceacam9	1	Ceacam9	0	0	protein_coding	CEA cell adhesion molecule 9	Ceacam9	0	0	0	0
ENSMUSG00000007216	Zfp775	1.27545	Zfp775	0.175503	-0.175503	protein_coding	zinc finger protein 775	Zfp775	3.3653	2.63852	107.131	98.896
ENSMUSG00000007279	Scube2	1.41201	Scube2	0.248875	-0.248875	protein_coding	signal peptide, CUB domain, EGF-like 2	Scube2	0.141201	0.0385745	3.05139	1.96619
ENSMUSG00000007338	Mrpl49	1.06258	Mrpl49	0.0437881	-0.0437881	protein_coding	mitochondrial ribosomal protein L49	Mrpl49	18.4473	17.3608	425.16	400.119
ENSMUSG00000007379	Dennd2c	-1.11888	Dennd2c	-0.081025	0.081025	protein_coding	DENN domain containing 2C	Dennd2c	1.83578	2.05401	128.158	138.616
ENSMUSG00000007411	Mark3	1.25337	Mark3	0.162908	-0.162908	protein_coding	MAP/microtubule affinity regulating kinase 3	Mark3	32.9873	26.3188	1592.82	1270.16
ENSMUSG00000007415	Gatad1	1.00021	Gatad1	0.000149927	-0.000149927	protein_coding	GATA zinc finger domain containing 1	Gatad1	76.989	76.973	1070.93	1073.61
ENSMUSG00000007440	Pcdha11	1	Pcdha11	0	0	protein_coding	protocadherin alpha 10	Pcdha11	0	0	0	0
ENSMUSG00000007457	2310003L06Rik	1	2310003L06Rik	0	0	protein_coding	RIKEN cDNA 2310003L06 gene	2310003L06Rik	0	0	0	0
ENSMUSG00000007458	M6pr	1.12384	M6pr	0.0842212	-0.0842212	protein_coding	mannose-6-phosphate receptor, cation dependent	M6pr	63.7285	56.7058	2261.08	2007.48
ENSMUSG00000007476	Lrrc8a	-1.53578	Lrrc8a	-0.309487	0.309487	protein_coding	leucine rich repeat containing 8A VRAC subunit A	Lrrc8a	10.2857	15.7966	639.428	982.014
ENSMUSG00000007480	Mc5r	1	Mc5r	0	0	protein_coding	melanocortin 5 receptor	Mc5r	0.0698919	0.0675532	1.01713	0.983093
ENSMUSG00000007564	Ppp2r1a	1.02643	Ppp2r1a	0.0188143	-0.0188143	protein_coding	protein phosphatase 2, regulatory subunit A, alpha	Ppp2r1a	153.001	149.062	4668.62	4925.3
ENSMUSG00000007570	Fance	1.13857	Fance	0.0936105	-0.0936105	protein_coding	Fanconi anemia, complementation group E	Fance	20.7413	18.217	267.505	244.79
ENSMUSG00000007589	Tinf2	1.35297	Tinf2	0.218063	-0.218063	protein_coding	Terf1 (TRF1)-interacting nuclear factor 2	Tinf2	9.66422	7.14299	224.785	166.143
ENSMUSG00000007591	Tssk4	1.0341	Tssk4	0.024188	-0.024188	protein_coding	testis-specific serine kinase 4	Tssk4	0.550799	0.532636	10.1713	10.814
ENSMUSG00000007594	Hapln4	3.2763	Hapln4	0.856033	-0.856033	protein_coding	hyaluronan and proteoglycan link protein 4	Hapln4	0.377675	0.115275	19.3254	5.89856
ENSMUSG00000007603	Dus3l	1.06275	Dus3l	0.0439043	-0.0439043	protein_coding	dihydrouridine synthase 3 like	Dus3l	15.6751	14.7495	499.41	469.919
ENSMUSG00000007610	Gtpbp3	1.15848	Gtpbp3	0.106117	-0.106117	protein_coding	GTP binding protein 3	Gtpbp3	14.75	12.7322	375.32	335.235
ENSMUSG00000007613	Tgfbr1	-2.06531	Tgfbr1	-0.523178	0.523178	protein_coding	transforming growth factor, beta receptor I	Tgfbr1	1.7629	3.64093	148.501	287.063
ENSMUSG00000007617	Homer1	-1.28365	Homer1	-0.180129	0.180129	protein_coding	homer scaffolding protein 1	Homer1	2.799	3.59295	127.141	143.532
ENSMUSG00000007646	Rad51c	1.07434	Rad51c	0.0517223	-0.0517223	protein_coding	RAD51 paralog C	Rad51c	2.4617	2.29137	50.8564	49.1547
ENSMUSG00000007653	Gabrb2	-1.93046	Gabrb2	-0.474472	0.474472	protein_coding	gamma-aminobutyric acid type A receptor subunit beta 2	Gabrb2	0.146806	0.283403	4.06851	10.814
ENSMUSG00000007655	Cav1	-1.03674	Cav1	-0.0260264	0.0260264	protein_coding	caveolin 1, caveolae protein	Cav1	150.521	156.051	2697.42	3137.05
ENSMUSG00000007656	Arpp19	1.09452	Arpp19	0.065148	-0.065148	protein_coding	cAMP-regulated phosphoprotein 19	Arpp19	178.899	163.45	1000.85	1028.32
ENSMUSG00000007659	Bcl2l1	1.33412	Bcl2l1	0.207943	-0.207943	protein_coding	BCL2-like 1	Bcl2l1	66.5318	49.8695	1652.83	1267.21
ENSMUSG00000007670	Khsrp	-1.03671	Khsrp	-0.0260084	0.0260084	protein_coding	KH-type splicing regulatory protein	Khsrp	34.3828	35.6451	1975.26	2047.78
ENSMUSG00000007682	Dio2	-1.92322	Dio2	-0.471762	0.471762	protein_coding	deiodinase, iodothyronine, type II	Dio2	1.17129	2.25265	99.6786	191.703
ENSMUSG00000007721	Ccdc124	1.27277	Ccdc124	0.173985	-0.173985	protein_coding	coiled-coil domain containing 124	Ccdc124	91.0584	71.5436	978.478	768.779
ENSMUSG00000007739	Cct4	1.069	Cct4	0.0481281	-0.0481281	protein_coding	chaperonin containing TCP1 subunit 4	Cct4	109.757	102.673	2373.98	2273.89
ENSMUSG00000007777	0610009B22Rik	-1.28624	0610009B22Rik	-0.18158	0.18158	protein_coding	trafficking protein particle complex 2B	0610009B22Rik	14.2807	18.3684	132.227	170.075
ENSMUSG00000007783	Cpt1c	1.04856	Cpt1c	0.0342027	-0.0342027	protein_coding	carnitine palmitoyltransferase 1c	Cpt1c	39.0361	37.2284	1533.83	1462.8
ENSMUSG00000007805	Twist2	1.1092	Twist2	0.0747617	-0.0747617	protein_coding	twist basic helix-loop-helix transcription factor 2	Twist2	3.43366	3.09561	58.6676	52.8916
ENSMUSG00000007812	Zfp655	-1.22455	Zfp655	-0.146127	0.146127	protein_coding	zinc finger protein 655	Zfp655	10.1384	12.415	335.652	415.848
ENSMUSG00000007815	Rhoa	1.07242	Rhoa	0.0504341	-0.0504341	protein_coding	ras homolog family member A	Rhoa	272.804	254.382	6113.87	5862.25
ENSMUSG00000007817	Zmiz1	-1.20344	Zmiz1	-0.133584	0.133584	protein_coding	zinc finger, MIZ-type containing 1	Zmiz1	33.9607	40.8698	2591.58	3610.88
ENSMUSG00000007827	Ankrd26	-2.43231	Ankrd26	-0.641163	0.641163	protein_coding	ankyrin repeat domain 26	Ankrd26	0.354222	0.861577	30.5139	58.0025
ENSMUSG00000007833	Aldh16a1	1.04954	Aldh16a1	0.0348817	-0.0348817	protein_coding	aldehyde dehydrogenase 16 family, member A1	Aldh16a1	13.2166	12.5927	473.606	451.249
ENSMUSG00000007836	Hnrnpa0	1.25467	Hnrnpa0	0.163655	-0.163655	protein_coding	heterogeneous nuclear ribonucleoprotein A0	Hnrnpa0	79.2341	63.1513	2975.1	2371.22
ENSMUSG00000007837	Prrg2	1.13907	Prrg2	0.0939293	-0.0939293	protein_coding	proline-rich Gla (G-carboxyglutamic acid) polypeptide 2	Prrg2	14.0566	12.3404	232.922	204.483
ENSMUSG00000007850	Hnrnph1	1.01866	Hnrnph1	0.0133348	-0.0133348	protein_coding	heterogeneous nuclear ribonucleoprotein H1	Hnrnph1	166.793	163.738	2079.01	2349.59
ENSMUSG00000007867	Ift43	1.32878	Ift43	0.205049	-0.205049	protein_coding	intraflagellar transport 43	Ift43	30.6918	23.0978	266.488	200.551
ENSMUSG00000007872	Id3	-1.1781	Id3	-0.11823	0.11823	protein_coding	inhibitor of DNA binding 3	Id3	149.839	176.525	2250.91	2586.52
ENSMUSG00000007877	Tcap	1	Tcap	0	0	protein_coding	titin-cap	Tcap	0.089957	0.0869468	1.01713	0.983093
ENSMUSG00000007880	Arid1a	-1.31537	Arid1a	-0.197735	0.197735	protein_coding	AT-rich interaction domain 1A	Arid1a	15.0727	19.8262	1724.03	2174.6
ENSMUSG00000007888	Crlf1	-1.26215	Crlf1	-0.16794	0.16794	protein_coding	cytokine receptor-like factor 1	Crlf1	208.516	263.178	2412.63	3077.08
ENSMUSG00000007891	Ctsd	-1.06661	Ctsd	-0.0465134	0.0465134	protein_coding	cathepsin D	Ctsd	1701.36	1814.68	41047.2	44489.9
ENSMUSG00000007892	Rplp1	1.23964	Rplp1	0.154959	-0.154959	protein_coding	ribosomal protein lateral stalk subunit P1	Rplp1	5153.83	4157.53	22860	18440.9
ENSMUSG00000007907	Cabs1	1	Cabs1	0	0	protein_coding	calcium binding protein, spermatid specific 1	Cabs1	0	0	0	0
ENSMUSG00000007908	Hmgcll1	-1.01564	Hmgcll1	-0.0111963	0.0111963	protein_coding	3-hydroxymethyl-3-methylglutaryl-Coenzyme A lyase-like 1	Hmgcll1	1.1456	1.16352	34.5824	29.4928
ENSMUSG00000007944	Ttc9b	1	Ttc9b	0	0	protein_coding	tetratricopeptide repeat domain 9B	Ttc9b	0	0	0	0
ENSMUSG00000007946	Phox2a	1	Phox2a	0	0	protein_coding	paired-like homeobox 2a	Phox2a	0	0	0	0
ENSMUSG00000007950	Abhd8	1.0467	Abhd8	0.0329208	-0.0329208	protein_coding	abhydrolase domain containing 8	Abhd8	29.344	28.0349	793.36	757.965
ENSMUSG00000007987	Ift22	1.1905	Ift22	0.125786	-0.125786	protein_coding	intraflagellar transport 22	Ift22	39.8176	33.446	354.978	331.302
ENSMUSG00000007989	Fzd3	-1.01256	Fzd3	-0.00900513	0.00900513	protein_coding	frizzled class receptor 3	Fzd3	1.0683	1.08172	64.0791	64.8842
ENSMUSG00000008028	1700008O03Rik	1	1700008O03Rik	0	0	protein_coding	RIKEN cDNA 1700008O03 gene	1700008O03Rik	0	0.0317329	0	0.983093
ENSMUSG00000008035	Mid1ip1	1.15837	Mid1ip1	0.106051	-0.106051	protein_coding	Mid1 interacting protein 1 (gastrulation specific G12-like (zebrafish))	Mid1ip1	64.2123	55.4331	1211.13	1035.73
ENSMUSG00000008036	Ap2s1	1.28977	Ap2s1	0.183559	-0.183559	protein_coding	adaptor-related protein complex 2, sigma 1 subunit	Ap2s1	203.534	157.806	1706.74	1462.84
ENSMUSG00000008090	Fgfrl1	-1.24995	Fgfrl1	-0.160937	0.160937	protein_coding	fibroblast growth factor receptor-like 1	Fgfrl1	47.635	59.5415	1458.56	1665.36
ENSMUSG00000008129	4930432K21Rik	1.81262	4930432K21Rik	0.429038	-0.429038	protein_coding	break repair meiotic recombinase recruitment factor 1	4930432K21Rik	0.478423	0.26394	15.2569	7.86475
ENSMUSG00000008136	Fhl2	1.32032	Fhl2	0.200443	-0.200443	protein_coding	four and a half LIM domains 2	Fhl2	23.4622	17.7701	484.153	366.694
ENSMUSG00000008140	Emc10	1.12786	Emc10	0.0867921	-0.0867921	protein_coding	ER membrane protein complex subunit 10	Emc10	108.839	96.5007	2343.46	2076.29
ENSMUSG00000008153	Clstn3	2.54434	Clstn3	0.673645	-0.673645	protein_coding	calsyntenin 3	Clstn3	0.282653	0.111091	12.2055	5.89856
ENSMUSG00000008167	Fbxw9	1.14992	Fbxw9	0.100764	-0.100764	protein_coding	F-box and WD-40 domain protein 9	Fbxw9	41.5123	36.1003	884.901	742.293
ENSMUSG00000008193	Spib	1	Spib	0	0	protein_coding	Spi-B transcription factor (Spi-1/PU.1 related)	Spib	0.0259361	0	1.01713	0
ENSMUSG00000008200	Fnbp4	-1.21141	Fnbp4	-0.138343	0.138343	protein_coding	formin binding protein 4	Fnbp4	16.8016	20.3536	745.555	787.458
ENSMUSG00000008206	Cers4	1.1961	Cers4	0.12917	-0.12917	protein_coding	ceramide synthase 4	Cers4	30.3147	25.3446	790.309	719.76
ENSMUSG00000008226	Scrn3	-1.0447	Scrn3	-0.0315472	0.0315472	protein_coding	secernin 3	Scrn3	12.2405	12.7877	282.762	320.488
ENSMUSG00000008301	Phax	1.2168	Phax	0.141544	-0.141544	protein_coding	phosphorylated adaptor for RNA export	Phax	28.3881	23.3302	559.787	488.013
ENSMUSG00000008305	Tle1	1.18335	Tle1	0.121441	-0.121441	protein_coding	transducin-like enhancer of split 1	Tle1	20.7281	17.5164	647.259	628.197
ENSMUSG00000008307	1700109H08Rik	-1.7362	1700109H08Rik	-0.397967	0.397967	protein_coding	RIKEN cDNA 1700109H08 gene	1700109H08Rik	0.506617	0.879589	13.2227	15.7295
ENSMUSG00000008318	Relt	1.39122	Relt	0.238176	-0.238176	protein_coding	RELT tumor necrosis factor receptor	Relt	3.05956	2.19919	66.1133	80.6136
ENSMUSG00000008333	Snrpb2	1.45508	Snrpb2	0.270551	-0.270551	protein_coding	U2 small nuclear ribonucleoprotein B	Snrpb2	39.3878	27.0691	478.05	370.626
ENSMUSG00000008348	Ubc	1.06595	Ubc	0.0460677	-0.0460677	protein_coding	ubiquitin C	Ubc	146.993	137.899	5367.26	5044.16
ENSMUSG00000008373	Prpf31	1.15555	Prpf31	0.104291	-0.104291	protein_coding	pre-mRNA processing factor 31	Prpf31	39.1956	33.9194	969.278	864.138
ENSMUSG00000008384	Sertad1	1.16621	Sertad1	0.110915	-0.110915	protein_coding	SERTA domain containing 1	Sertad1	38.2647	32.8111	598.072	503.344
ENSMUSG00000008393	Carhsp1	-1.23052	Carhsp1	-0.149637	0.149637	protein_coding	calcium regulated heat stable protein 1	Carhsp1	34.7894	42.8092	1396.52	1718.45
ENSMUSG00000008398	Elk3	-1.10168	Elk3	-0.0698516	0.0698516	protein_coding	ELK3, member of ETS oncogene family	Elk3	32.4277	35.7249	1273.44	1334.06
ENSMUSG00000008429	Herpud2	1.05457	Herpud2	0.0383272	-0.0383272	protein_coding	HERPUD family member 2	Herpud2	20.9234	19.8407	806.583	764.847
ENSMUSG00000008435	Rdh13	-1.14152	Rdh13	-0.0954763	0.0954763	protein_coding	retinol dehydrogenase 13 (all-trans and 9-cis)	Rdh13	11.1407	12.7173	387.526	385.373
ENSMUSG00000008438	Adam21	1	Adam21	0	0	protein_coding	a disintegrin and metallopeptidase domain 21	Adam21	0.0247582	0.0239298	1.01713	0.983093
ENSMUSG00000008450	Nutf2	1.2547	Nutf2	0.163672	-0.163672	protein_coding	nuclear transport factor 2	Nutf2	21.0283	16.7596	562.472	448.291
ENSMUSG00000008461	Fut1	1.97436	Fut1	0.490693	-0.490693	protein_coding	fucosyltransferase 1	Fut1	0.197436	0.0817842	7.1199	2.94928
ENSMUSG00000008475	Arpc5	1.08138	Arpc5	0.0564389	-0.0564389	protein_coding	actin related protein 2/3 complex, subunit 5	Arpc5	100.713	93.1335	2533.67	2354.51
ENSMUSG00000008482	Rnf151	2.03937	Rnf151	0.514062	-0.514062	protein_coding	ring finger protein 151	Rnf151	0.203937	0	3.05139	0
ENSMUSG00000008489	Elavl2	-2.54938	Elavl2	-0.675074	0.675074	protein_coding	ELAV like RNA binding protein 1	Elavl2	0.184176	0.469535	4.06851	2.94928
ENSMUSG00000008496	Pou2f2	1	Pou2f2	0	0	protein_coding	POU domain, class 2, transcription factor 2	Pou2f2	0	0.00944977	0	0.983093
ENSMUSG00000008540	Mgst1	-1.21546	Mgst1	-0.140749	0.140749	protein_coding	microsomal glutathione S-transferase 1	Mgst1	82.3395	100.08	589.934	677.351
ENSMUSG00000008575	Nfib	-1.06802	Nfib	-0.0474669	0.0474669	protein_coding	nuclear factor I/B	Nfib	5.34547	5.70905	631.637	683.249
ENSMUSG00000008590	Htr3b	1	Htr3b	0	0	protein_coding	5-hydroxytryptamine (serotonin) receptor 3B	Htr3b	0	0	0	0
ENSMUSG00000008601	Rab25	3.3555	Rab25	0.873263	-0.873263	protein_coding	RAB25, member RAS oncogene family	Rab25	0.65661	0.195682	1.01713	1.96619
ENSMUSG00000008604	Ubqln4	1.02734	Ubqln4	0.0194553	-0.0194553	protein_coding	ubiquilin 4	Ubqln4	21.9126	21.3295	961.186	935.905
ENSMUSG00000008658	Rbfox1	1.35683	Rbfox1	0.22012	-0.22012	protein_coding	RNA binding protein, fox-1 homolog (C. elegans) 1	Rbfox1	0.135683	0.016698	2.03426	0.983093
ENSMUSG00000008668	Rps18	1.12711	Rps18	0.0863151	-0.0863151	protein_coding	ribosomal protein S18	Rps18	1929.75	1712.12	10250.6	8995.31
ENSMUSG00000008682	Rpl10	1.09362	Rpl10	0.064555	-0.064555	protein_coding	ribosomal protein L10	Rpl10	1437.54	1314.48	9868.29	8987.44
ENSMUSG00000008683	Rps15a	1.33726	Rps15a	0.209641	-0.209641	protein_coding	ribosomal protein S15A	Rps15a	3665.53	2741.07	8382.16	6961.28
ENSMUSG00000008690	Ncaph2	-1.04596	Ncaph2	-0.0324158	0.0324158	protein_coding	non-SMC condensin II complex, subunit H2	Ncaph2	46.3462	48.4764	1521.36	1518.62
ENSMUSG00000008730	Hipk1	-1.22637	Hipk1	-0.147199	0.147199	protein_coding	homeodomain interacting protein kinase 1	Hipk1	13.119	16.0888	1399.57	1555.4
ENSMUSG00000008734	Gprc5b	-1.0731	Gprc5b	-0.0508933	0.0508933	protein_coding	G protein-coupled receptor, family C, group 5, member B	Gprc5b	32.842	35.2428	1222.29	1430.53
ENSMUSG00000008763	Man1a2	-1.23303	Man1a2	-0.151105	0.151105	protein_coding	mannosidase, alpha, class 1A, member 2	Man1a2	29.0063	35.7657	1043.57	1324.23
ENSMUSG00000008789	Ceacam5	1	Ceacam5	0	0	protein_coding	CEA cell adhesion molecule 5	Ceacam5	0	0	0	0
ENSMUSG00000008813	Tppp2	1	Tppp2	0	0	protein_coding	tubulin polymerization-promoting protein family member 2	Tppp2	0	0	0	0
ENSMUSG00000008822	Acyp1	1.38237	Acyp1	0.233573	-0.233573	protein_coding	acylphosphatase 1	Acyp1	23.0935	16.7057	154.604	112.073
ENSMUSG00000008843	Cldn13	1	Cldn13	0	0	protein_coding	claudin 13	Cldn13	0	0	0	0
ENSMUSG00000008845	Cd163	1	Cd163	0	0	protein_coding	CD163 antigen	Cd163	0	0	0	0
ENSMUSG00000008855	Hdac5	-1.02452	Hdac5	-0.0174765	0.0174765	protein_coding	histone deacetylase 5	Hdac5	17.7177	18.1522	735.384	689.148
ENSMUSG00000008859	Rala	-1.08378	Rala	-0.0580333	0.0580333	protein_coding	v-ral simian leukemia viral oncogene A (ras related)	Rala	20.0511	21.7309	754.709	817.934
ENSMUSG00000008874	Clec3a	1	Clec3a	0	0	protein_coding	C-type lectin domain family 3, member a	Clec3a	0	0	0	0
ENSMUSG00000008892	Vdac3	1.08673	Vdac3	0.059996	-0.059996	protein_coding	voltage-dependent anion channel 3	Vdac3	96.4411	88.7444	1780.99	1638.82
ENSMUSG00000008932	Slc1a7	-1.53909	Slc1a7	-0.311039	0.311039	protein_coding	solute carrier family 1 (glutamate transporter), member 7	Slc1a7	0.0717321	0.153909	3.05139	3.93237
ENSMUSG00000008958	Vps72	1.28751	Vps72	0.182292	-0.182292	protein_coding	vacuolar protein sorting 72	Vps72	50.2661	39.0413	780.137	658.672
ENSMUSG00000008976	Gabpa	1.07964	Gabpa	0.055272	-0.055272	protein_coding	GA repeat binding protein, alpha	Gabpa	17.9647	16.6396	517.944	514.58
ENSMUSG00000008999	Bmp7	1	Bmp7	0	0	protein_coding	bone morphogenetic protein 7	Bmp7	0	0	0	0
ENSMUSG00000009013	Dynll1	1.13642	Dynll1	0.0922482	-0.0922482	protein_coding	dynein light chain LC8-type 1	Dynll1	330.396	290.734	1994.59	1822.65
ENSMUSG00000009030	Pdcl	-1.80758	Pdcl	-0.427029	0.427029	protein_coding	phosducin-like	Pdcl	8.71199	15.7476	319.378	404.051
ENSMUSG00000009035	Tmem184b	1.00804	Tmem184b	0.00577425	-0.00577425	protein_coding	transmembrane protein 184b	Tmem184b	57.9466	57.4846	2758.45	2732.02
ENSMUSG00000009047	Gm5965	1	Gm5965	0	0	protein_coding	predicted gene 5965	Gm5965	0	0	0	0
ENSMUSG00000009070	Rsph14	1	Rsph14	0	0	protein_coding	radial spoke head homolog 14 (Chlamydomonas)	Rsph14	0	0	0	0
ENSMUSG00000009073	Nf2	-1.06398	Nf2	-0.0447334	0.0447334	protein_coding	neurofibromin 2	Nf2	30.4532	32.4015	1730.14	1712.55
ENSMUSG00000009075	Cabp7	1	Cabp7	0	0	protein_coding	calcium binding protein 7	Cabp7	0	0.0287774	0	1.05871
ENSMUSG00000009076	Zmat5	1.08653	Zmat5	0.0598628	-0.0598628	protein_coding	zinc finger, matrin type 5	Zmat5	21.6155	19.8941	193.254	177.864
ENSMUSG00000009079	Ewsr1	1.04571	Ewsr1	0.0322391	-0.0322391	protein_coding	Ewing sarcoma breakpoint region 1	Ewsr1	195.269	186.734	3308.87	3325.07
ENSMUSG00000009090	Ap1b1	1.08505	Ap1b1	0.0588819	-0.0588819	protein_coding	adaptor protein complex AP-1, beta 1 subunit	Ap1b1	62.5465	57.6438	2077.99	1879.67
ENSMUSG00000009092	Derl3	1.55193	Derl3	0.317034	-0.317034	protein_coding	Der1-like domain family, member 3	Derl3	0.177487	0.114365	3.05139	1.96619
ENSMUSG00000009093	Gstt4	1	Gstt4	0	0	protein_coding	glutathione S-transferase, theta 4	Gstt4	0	0	0	0
ENSMUSG00000009097	Tbx1	1	Tbx1	0	0	protein_coding	T-box 1	Tbx1	0.0425907	0	1.01713	0
ENSMUSG00000009108	Gnat2	1.0957	Gnat2	0.0659233	-0.0659233	protein_coding	G protein subunit alpha transducin 2	Gnat2	0.29907	0.27295	5.08564	4.91547
ENSMUSG00000009112	Bcl2l13	-1.07965	Bcl2l13	-0.0552819	0.0552819	protein_coding	BCL2 like 13	Bcl2l13	19.9322	21.5198	799.641	873.03
ENSMUSG00000009114	2610028H24Rik	1	2610028H24Rik	0	0	protein_coding	RIKEN cDNA 2610028H24 gene	2610028H24Rik	0	0	0	0
ENSMUSG00000009115	Spatc1l	1	Spatc1l	0	0	protein_coding	spermatogenesis and centriole associated 1 like	Spatc1l	0	0	0	0
ENSMUSG00000009145	Dqx1	-1.1119	Dqx1	-0.0765158	0.0765158	protein_coding	DEAQ RNA-dependent ATPase	Dqx1	0.351258	0.390565	16.2741	11.7971
ENSMUSG00000009185	Ccl8	-2.89961	Ccl8	-0.767929	0.767929	protein_coding	C-C motif chemokine ligand 8	Ccl8	0.217418	0.630427	1.01713	2.94928
ENSMUSG00000009207	Lnp	1.03325	Lnp	0.023597	-0.023597	protein_coding	lunapark, ER junction formation factor	Lnp	7.59001	7.34574	219.7	223.162
ENSMUSG00000009210	Prr29	1	Prr29	0	0	protein_coding	proline rich 29	Prr29	0	0	0	0
ENSMUSG00000009214	Tmem8c	-1.09905	Tmem8c	-0.0681285	0.0681285	protein_coding	myomaker, myoblast fusion factor	Tmem8c	0	0.109905	0	1.96619
ENSMUSG00000009216	Fam163b	1	Fam163b	0	0	protein_coding	family with sequence similarity 163, member B	Fam163b	0	0	0	0
ENSMUSG00000009246	Trpm5	-1.97749	Trpm5	-0.491837	0.491837	protein_coding	transient receptor potential cation channel, subfamily M, member 5	Trpm5	1.82935	3.61753	46.6524	39.5528
ENSMUSG00000009248	Ascl2	1	Ascl2	0	0	protein_coding	achaete-scute family bHLH transcription factor 2	Ascl2	0	0.0462143	0	0.983093
ENSMUSG00000009281	Rarres2	-1.66976	Rarres2	-0.36982	0.36982	protein_coding	retinoic acid receptor responder (tazarotene induced) 2	Rarres2	2.65667	4.436	20.8092	34.6335
ENSMUSG00000009291	Pttg1ip	-1.20269	Pttg1ip	-0.133133	0.133133	protein_coding	pituitary tumor-transforming 1 interacting protein	Pttg1ip	104.79	126.03	3204.97	3799.66
ENSMUSG00000009292	Trpm2	1	Trpm2	0	0	protein_coding	transient receptor potential cation channel, subfamily M, member 2	Trpm2	0.0116061	0.0245926	1.01713	0.983093
ENSMUSG00000009293	Ube2g2	-1.21512	Ube2g2	-0.140551	0.140551	protein_coding	ubiquitin-conjugating enzyme E2G 2	Ube2g2	27.9421	33.9531	745.299	847.071
ENSMUSG00000009350	Mpo	1	Mpo	0	0	protein_coding	myeloperoxidase	Mpo	0	0	0	0
ENSMUSG00000009356	Lpo	1	Lpo	0	0	protein_coding	lactoperoxidase	Lpo	0.0492437	0.0475959	2.03426	1.96619
ENSMUSG00000009376	Met	-1.2736	Met	-0.174459	0.174459	protein_coding	met proto-oncogene	Met	4.81505	6.13247	441.434	564.296
ENSMUSG00000009378	Slc16a12	1	Slc16a12	0	0	protein_coding	solute carrier family 16 (monocarboxylic acid transporters), member 12	Slc16a12	0	0	0	0
ENSMUSG00000009394	Syn2	1	Syn2	0	0	protein_coding	synapsin II	Syn2	0	0.0258686	0	0.983093
ENSMUSG00000009406	Elk1	-1.30041	Elk1	-0.189481	0.189481	protein_coding	ELK1, member of ETS oncogene family	Elk1	15.8466	20.607	799.463	1036.18
ENSMUSG00000009418	Nav1	-1.13454	Nav1	-0.0910521	0.0910521	protein_coding	neuron navigator 1	Nav1	15.4916	17.5758	1464.98	1739.83
ENSMUSG00000009470	Tnpo1	-1.38473	Tnpo1	-0.234805	0.234805	protein_coding	transportin 1	Tnpo1	19.3419	26.7834	1555.19	2101.85
ENSMUSG00000009471	Myod1	1	Myod1	0	0	protein_coding	myogenic differentiation 1	Myod1	0	0	0	0
ENSMUSG00000009487	Otog	1	Otog	0	0	protein_coding	otogelin	Otog	0	0	0	0
ENSMUSG00000009535	Rnmt	1.43938	Rnmt	0.262722	-0.262722	protein_coding	RNA (guanine-7-) methyltransferase	Rnmt	19.182	13.3266	418.04	380.457
ENSMUSG00000009545	Kcnq1	1	Kcnq1	0	0	protein_coding	potassium voltage-gated channel, subfamily Q, member 1	Kcnq1	0	0.0458614	0	1.96619
ENSMUSG00000009549	Srp14	1.26135	Srp14	0.167485	-0.167485	protein_coding	signal recognition particle 14	Srp14	160.266	127.059	1435.17	1118.76
ENSMUSG00000009551	6330409D20Rik	1	6330409D20Rik	0	0	protein_coding	RIKEN cDNA 6330409D20 gene	6330409D20Rik	0	0	0	0
ENSMUSG00000009555	Cdk9	1.464	Cdk9	0.274957	-0.274957	protein_coding	cyclin dependent kinase 9	Cdk9	72.1874	49.3084	1078.16	859.223
ENSMUSG00000009563	Tor2a	1.14793	Tor2a	0.0995156	-0.0995156	protein_coding	torsin family 2, member A	Tor2a	31.4873	27.4297	608.243	444.36
ENSMUSG00000009566	Fpgs	1.12846	Fpgs	0.0871759	-0.0871759	protein_coding	folylpolyglutamyl synthetase	Fpgs	15.4716	13.7104	413.971	383.405
ENSMUSG00000009569	Mkl2	-1.79836	Mkl2	-0.423339	0.423339	protein_coding	myocardin related transcription factor B	Mkl2	4.84515	8.7133	556.369	880.852
ENSMUSG00000009575	Cbx5	-1.36813	Cbx5	-0.226101	0.226101	protein_coding	chromobox 5	Cbx5	22.1796	30.3445	1385.33	2363.36
ENSMUSG00000009580	Odam	1	Odam	0	0	protein_coding	odontogenic, ameloblast asssociated	Odam	0	0	0	0
ENSMUSG00000009585	Apobec3	-1.89891	Apobec3	-0.462586	0.462586	protein_coding	apolipoprotein B mRNA editing enzyme, catalytic polypeptide 3	Apobec3	0.143576	0.272638	4.06851	2.94928
ENSMUSG00000009588	St6galnac1	1	St6galnac1	0	0	protein_coding	ST6 (alpha-N-acetyl-neuraminyl-2,3-beta-galactosyl-1,3)-N-acetylgalactosaminide alpha-2,6-sialyltransferase 1	St6galnac1	0	0	0	0
ENSMUSG00000009596	Taf7l	1.4081	Taf7l	0.246875	-0.246875	protein_coding	TATA-box binding protein associated factor 7 like	Taf7l	0.14081	0	2.03426	0
ENSMUSG00000009614	Sardh	1.10024	Sardh	0.0689069	-0.0689069	protein_coding	sarcosine dehydrogenase	Sardh	20.1384	18.3037	602.889	666.084
ENSMUSG00000009621	Vav2	-1.59457	Vav2	-0.336585	0.336585	protein_coding	vav 2 oncogene	Vav2	5.77215	9.20411	378.372	614.433
ENSMUSG00000009628	Tex15	-1.18192	Tex15	-0.120567	0.120567	protein_coding	testis expressed gene 15	Tex15	0.393768	0.465403	21.3597	20.645
ENSMUSG00000009630	Ppp2cb	1.08133	Ppp2cb	0.0564062	-0.0564062	protein_coding	protein phosphatase 2 (formerly 2A), catalytic subunit, beta isoform	Ppp2cb	59.2636	54.806	1459.35	1349.58
ENSMUSG00000009633	G0s2	1.30665	G0s2	0.192938	-0.192938	protein_coding	G0/G1 switch gene 2	G0s2	29.3937	22.4954	298.019	228.078
ENSMUSG00000009640	Dmap1	1.03849	Dmap1	0.0272445	-0.0272445	protein_coding	DNA methyltransferase 1-associated protein 1	Dmap1	13.8785	13.3641	286.83	272.317
ENSMUSG00000009646	Pla2g12b	1	Pla2g12b	0	0	protein_coding	phospholipase A2, group XIIB	Pla2g12b	0	0	0	0
ENSMUSG00000009647	Mcu	-1.16762	Mcu	-0.111785	0.111785	protein_coding	mitochondrial calcium uniporter	Mcu	13.6685	15.9596	538.061	601.653
ENSMUSG00000009654	Oit3	-1.30767	Oit3	-0.193499	0.193499	protein_coding	oncoprotein induced transcript 3	Oit3	0.453363	0.592849	17.2912	22.6111
ENSMUSG00000009670	Tex11	1	Tex11	0	0	protein_coding	testis expressed gene 11	Tex11	0	0	0	0
ENSMUSG00000009681	Bcr	1.033	Bcr	0.0234229	-0.0234229	protein_coding	BCR activator of RhoGEF and GTPase	Bcr	13.5182	13.0863	1298.87	1257.38
ENSMUSG00000009687	Fxyd5	-1.74403	Fxyd5	-0.401213	0.401213	protein_coding	FXYD domain-containing ion transport regulator 5	Fxyd5	22.3559	38.9894	133.244	215.297
ENSMUSG00000009731	Kcnd1	-1.32114	Kcnd1	-0.200889	0.200889	protein_coding	potassium voltage-gated channel, Shal-related family, member 1	Kcnd1	1.87276	2.47417	144.432	177.94
ENSMUSG00000009733	Tfcp2	1.05606	Tfcp2	0.0393478	-0.0393478	protein_coding	transcription factor CP2	Tfcp2	8.6696	8.20936	400.749	379.474
ENSMUSG00000009734	Pou6f2	1	Pou6f2	0	0	protein_coding	POU domain, class 6, transcription factor 2	Pou6f2	0	0	0	0
ENSMUSG00000009739	Pou6f1	-1.23468	Pou6f1	-0.152067	0.152067	protein_coding	POU domain, class 6, transcription factor 1	Pou6f1	6.10368	7.53607	271.382	364.728
ENSMUSG00000009741	Ubp1	1.01867	Ubp1	0.0133408	-0.0133408	protein_coding	upstream binding protein 1	Ubp1	26.484	25.9987	1298.7	1361.21
ENSMUSG00000009772	Nuak2	-1.10257	Nuak2	-0.0704338	0.0704338	protein_coding	NUAK family, SNF1-like kinase, 2	Nuak2	9.7974	10.8023	346.841	397.17
ENSMUSG00000009828	Ick	1.06111	Ick	0.04279	-0.04279	protein_coding	ciliogenesis associated kinase 1	Ick	13.4336	12.6599	629.602	662.605
ENSMUSG00000009863	Sdhb	1.20739	Sdhb	0.135946	-0.135946	protein_coding	succinate dehydrogenase complex, subunit B, iron sulfur (Ip)	Sdhb	118.555	98.1911	1688.43	1398.94
ENSMUSG00000009876	Cox4i2	-1.34409	Cox4i2	-0.213315	0.213315	protein_coding	cytochrome c oxidase subunit 4I2	Cox4i2	1.01136	1.35936	8.13703	10.814
ENSMUSG00000009894	Snap47	-1.01178	Snap47	-0.00844891	0.00844891	protein_coding	synaptosomal-associated protein, 47	Snap47	55.0013	55.6493	1412.79	1398.87
ENSMUSG00000009900	Wnt3a	1	Wnt3a	0	0	protein_coding	wingless-type MMTV integration site family, member 3A	Wnt3a	0	0	0	0
ENSMUSG00000009905	Kdsr	-1.2518	Kdsr	-0.162004	0.162004	protein_coding	3-ketodihydrosphingosine reductase	Kdsr	10.4574	13.0906	650.962	760.914
ENSMUSG00000009907	Vps4b	-1.49866	Vps4b	-0.291837	0.291837	protein_coding	vacuolar protein sorting 4B	Vps4b	18.1799	27.2455	498.393	762.88
ENSMUSG00000009927	Rps25	-1.08713	Rps25	-0.0602641	0.0602641	protein_coding	ribosomal protein S25	Rps25	714.897	777.188	5209.59	5663.52
ENSMUSG00000009941	Nxf2	-1.22721	Nxf2	-0.147691	0.147691	protein_coding	nuclear RNA export factor 2	Nxf2	0.0634466	0.122721	2.03426	3.93237
ENSMUSG00000009995	Taz	-1.13434	Taz	-0.0909274	0.0909274	protein_coding	tafazzin, phospholipid-lysophospholipid transacylase	Taz	24.2673	27.5274	464.827	448.291
ENSMUSG00000010021	Kif19a	1	Kif19a	0	0	protein_coding	kinesin family member 19A	Kif19a	0.0411229	0.0368997	1.01713	0.983093
ENSMUSG00000010025	Aldh3a2	1.0266	Aldh3a2	0.0189353	-0.0189353	protein_coding	aldehyde dehydrogenase family 3, subfamily A2	Aldh3a2	31.0634	30.2586	965.255	1024.38
ENSMUSG00000010044	Zmynd10	3.10386	Zmynd10	0.817031	-0.817031	protein_coding	zinc finger, MYND domain containing 10	Zmynd10	0.492551	0.15869	3.05139	0.983093
ENSMUSG00000010045	Tmem115	-1.03421	Tmem115	-0.0242645	0.0242645	protein_coding	transmembrane protein 115	Tmem115	28.8571	29.8443	871.679	901.496
ENSMUSG00000010047	Hyal2	-1.06536	Hyal2	-0.0456715	0.0456715	protein_coding	hyaluronoglucosaminidase 2	Hyal2	49.4971	52.7323	839.131	742.235
ENSMUSG00000010048	Ifrd2	1.27296	Ifrd2	0.174095	-0.174095	protein_coding	interferon-related developmental regulator 2	Ifrd2	24.7819	19.4679	358.029	271.334
ENSMUSG00000010051	Hyal1	-1.24116	Hyal1	-0.155844	0.155844	protein_coding	hyaluronoglucosaminidase 1	Hyal1	11.8971	14.7662	420.083	511.345
ENSMUSG00000010054	Tusc2	1.23533	Tusc2	0.15245	-0.15245	protein_coding	tumor suppressor 2, mitochondrial calcium regulator	Tusc2	25.8392	20.9168	556.075	449.979
ENSMUSG00000010057	Nprl2	1.0611	Nprl2	0.0427827	-0.0427827	protein_coding	NPR2 like, GATOR1 complex subunit	Nprl2	9.58567	9.03368	188.169	176.957
ENSMUSG00000010064	Slc38a3	-1.32336	Slc38a3	-0.202103	0.202103	protein_coding	solute carrier family 38, member 3	Slc38a3	0.0297143	0.132336	1.01713	1.96619
ENSMUSG00000010066	Cacna2d2	1.42481	Cacna2d2	0.255385	-0.255385	protein_coding	calcium channel, voltage-dependent, alpha 2/delta subunit 2	Cacna2d2	0.142481	0	3.05139	0
ENSMUSG00000010067	Rassf1	-1.24589	Rassf1	-0.158588	0.158588	protein_coding	Ras association (RalGDS/AF-6) domain family member 1	Rassf1	27.0594	33.713	598.858	679.902
ENSMUSG00000010080	Epn3	1.14153	Epn3	0.0954844	-0.0954844	protein_coding	epsin 3	Epn3	0.114153	0	2.03426	0
ENSMUSG00000010086	Rnf112	1.03462	Rnf112	0.0245522	-0.0245522	protein_coding	ring finger protein 112	Rnf112	0.488347	0.472005	21.3597	20.645
ENSMUSG00000010095	Slc3a2	-1.06092	Slc3a2	-0.0426589	0.0426589	protein_coding	solute carrier family 3 (activators of dibasic and neutral amino acid transport), member 2	Slc3a2	253.162	268.585	3990.19	3994.31
ENSMUSG00000010097	Nxf1	1.24731	Nxf1	0.159409	-0.159409	protein_coding	nuclear RNA export factor 1	Nxf1	133.008	106.636	1990.52	1908.18
ENSMUSG00000010110	Stx5a	1.03494	Stx5a	0.0247723	-0.0247723	protein_coding	syntaxin 5A	Stx5a	65.4467	63.2373	1335.49	1289.9
ENSMUSG00000010122	Slc47a1	1	Slc47a1	0	0	protein_coding	solute carrier family 47, member 1	Slc47a1	0.0275205	0	1.01713	0
ENSMUSG00000010136	Pifo	1	Pifo	0	0	protein_coding	ciliary microtubule associated protein 3	Pifo	0	0	0	0
ENSMUSG00000010142	Tnfrsf13b	1	Tnfrsf13b	0	0	protein_coding	tumor necrosis factor receptor superfamily, member 13b	Tnfrsf13b	0.0284928	0	1.01713	0
ENSMUSG00000010154	Spire2	1.06915	Spire2	0.0482325	-0.0482325	protein_coding	spire type actin nucleation factor 2	Spire2	0.977164	0.913963	31.5327	29.4932
ENSMUSG00000010175	Prox1	1	Prox1	0	0	protein_coding	prospero homeobox 1	Prox1	0.0173935	0	2.03426	0
ENSMUSG00000010205	Raver1	1.09195	Raver1	0.0634515	-0.0634515	protein_coding	ribonucleoprotein, PTB-binding 1	Raver1	33.048	30.2652	1622.88	1486.22
ENSMUSG00000010277	2610507B11Rik	-1.06268	2610507B11Rik	-0.0438507	0.0438507	protein_coding	bridge-like lipid transfer protein family member 2	2610507B11Rik	41.3637	43.9562	3289.39	3820.3
ENSMUSG00000010290	AI597479	-1.05273	AI597479	-0.0370648	0.0370648	protein_coding	expressed sequence AI597479	AI597479	6.46782	6.80884	319.378	336.218
ENSMUSG00000010307	Tmem86a	-1.16151	Tmem86a	-0.108	0.108	protein_coding	transmembrane protein 86A	Tmem86a	9.60045	11.151	236.991	275.266
ENSMUSG00000010311	Optc	1.10001	Optc	0.0687569	-0.0687569	protein_coding	opticin	Optc	1.13105	1.02822	22.376	18.6761
ENSMUSG00000010342	Tex14	4.46061	Tex14	1.07862	-1.07862	protein_coding	testis expressed gene 14	Tex14	0.446061	0	2.03426	0
ENSMUSG00000010358	Ifi35	-1.15288	Ifi35	-0.102622	0.102622	protein_coding	interferon-induced protein 35	Ifi35	18.08	20.8441	308.926	347.032
ENSMUSG00000010362	Rdm1	1.21288	Rdm1	0.139217	-0.139217	protein_coding	RAD52 motif 1	Rdm1	10.834	8.93247	70.1819	71.7658
ENSMUSG00000010376	Nedd8	1.13486	Nedd8	0.0912575	-0.0912575	protein_coding	neural precursor cell expressed, developmentally down-regulated gene 8	Nedd8	222.444	196.01	1300.91	1159.07
ENSMUSG00000010392	Gosr1	1.36904	Gosr1	0.226581	-0.226581	protein_coding	golgi SNAP receptor complex member 1	Gosr1	29.5356	21.574	997.803	899.53
ENSMUSG00000010406	Mrpl52	1.2854	Mrpl52	0.181108	-0.181108	protein_coding	mitochondrial ribosomal protein L52	Mrpl52	236.102	183.68	776.069	606.569
ENSMUSG00000010435	Spaca7	1	Spaca7	0	0	protein_coding	sperm acrosome associated 7	Spaca7	0	0	0	0
ENSMUSG00000010453	Kansl3	1.13198	Kansl3	0.0894243	-0.0894243	protein_coding	KAT8 regulatory NSL complex subunit 3	Kansl3	16.562	14.631	836.08	860.207
ENSMUSG00000010461	Eya4	-1.86357	Eya4	-0.449036	0.449036	protein_coding	EYA transcriptional coactivator and phosphatase 4	Eya4	3.83506	7.14692	211.563	392.254
ENSMUSG00000010476	Ebf3	1.03037	Ebf3	0.0215813	-0.0215813	protein_coding	early B cell factor 3	Ebf3	5.06804	4.91866	361.081	355.88
ENSMUSG00000010492	Uckl1os	-1.35277	Uckl1os	-0.21796	0.21796	antisense	uridine-cytidine kinase 1-like 1, opposite strand	Uckl1os	0.653648	0.884237	10.5865	13.9767
ENSMUSG00000010505	Myt1	1	Myt1	0	0	protein_coding	myelin transcription factor 1	Myt1	0.0172622	0	1.01713	0
ENSMUSG00000010517	Faf1	1.23582	Faf1	0.152733	-0.152733	protein_coding	Fas-associated factor 1	Faf1	20.5221	16.6061	1049.68	947.702
ENSMUSG00000010529	Gm266	1.32728	Gm266	0.204236	-0.204236	protein_coding	predicted gene 266	Gm266	0.132728	0.0641435	2.03426	0.983093
ENSMUSG00000010538	Tsacc	-1.01082	Tsacc	-0.00776648	0.00776648	protein_coding	TSSK6 activating co-chaperone	Tsacc	3.22408	3.25898	15.2569	13.7632
ENSMUSG00000010554	Mettl16	-1.29763	Mettl16	-0.18794	0.18794	protein_coding	methyltransferase 16, N6-methyladenosine	Mettl16	10.216	13.2566	446.519	504.327
ENSMUSG00000010592	Dazl	1	Dazl	0	0	protein_coding	deleted in azoospermia-like	Dazl	0	0	0	0
ENSMUSG00000010601	Apol7a	1.87557	Apol7a	0.453663	-0.453663	protein_coding	apolipoprotein L 7a	Apol7a	1.68671	0.899307	29.4967	17.6957
ENSMUSG00000010607	Pigyl	1.09317	Pigyl	0.064261	-0.064261	protein_coding	phosphatidylinositol glycan anchor biosynthesis, class Y-like	Pigyl	31.8144	29.1028	233.94	215.297
ENSMUSG00000010608	Rbm25	-1.17556	Rbm25	-0.116675	0.116675	protein_coding	RNA binding motif protein 25	Rbm25	19.0538	22.3989	837.979	965.165
ENSMUSG00000010609	Psen2	1.19019	Psen2	0.125596	-0.125596	protein_coding	presenilin 2	Psen2	20.4571	17.1881	424.143	400.119
ENSMUSG00000010651	Acaa1b	1.59316	Acaa1b	0.335946	-0.335946	protein_coding	acetyl-Coenzyme A acyltransferase 1B	Acaa1b	0.764126	0.479629	14.2398	10.814
ENSMUSG00000010660	Plcd1	1.10031	Plcd1	0.0689535	-0.0689535	protein_coding	phospholipase C, delta 1	Plcd1	18.3495	16.6767	681.476	619.349
ENSMUSG00000010663	Fads1	-1.02789	Fads1	-0.0198455	0.0198455	protein_coding	fatty acid desaturase 1	Fads1	109.093	112.136	5383.66	5533.83
ENSMUSG00000010721	Lmbr1	-1.13604	Lmbr1	-0.092004	0.092004	protein_coding	limb region 1	Lmbr1	5.12741	5.82492	174.946	256.587
ENSMUSG00000010751	Tnfrsf22	-1.5996	Tnfrsf22	-0.338854	0.338854	protein_coding	tumor necrosis factor receptor superfamily, member 22	Tnfrsf22	4.69277	7.50654	147.484	232.993
ENSMUSG00000010755	Cars	1.14109	Cars	0.0952037	-0.0952037	protein_coding	cysteinyl-tRNA synthetase 1	Cars	75.9444	66.5545	1802.35	1836.42
ENSMUSG00000010760	Phlda2	1.05865	Phlda2	0.0411117	-0.0411117	protein_coding	pleckstrin homology like domain, family A, member 2	Phlda2	0.371269	0.350701	3.05139	2.94928
ENSMUSG00000010796	Asz1	1	Asz1	0	0	protein_coding	ankyrin repeat, SAM and basic leucine zipper domain containing 1	Asz1	0	0	0	0
ENSMUSG00000010797	Wnt2	-1.93308	Wnt2	-0.475449	0.475449	protein_coding	wingless-type MMTV integration site family, member 2	Wnt2	1.30686	2.52626	40.6851	78.6475
ENSMUSG00000010803	Gabra1	1.04708	Gabra1	0.0331858	-0.0331858	protein_coding	gamma-aminobutyric acid type A receptor subunit alpha 1	Gabra1	0.104708	0.0337339	6.10277	1.96619
ENSMUSG00000010825	Grid2ip	1	Grid2ip	0	0	protein_coding	glutamate receptor, ionotropic, delta 2 (Grid2) interacting protein 1	Grid2ip	0	0	0	0
ENSMUSG00000010830	Kdelr3	1.046	Kdelr3	0.0324406	-0.0324406	protein_coding	KDEL (Lys-Asp-Glu-Leu) endoplasmic reticulum protein retention receptor 3	Kdelr3	106.831	102.133	1963.06	1876.72
ENSMUSG00000010841	1700006E09Rik	1	1700006E09Rik	0	0	protein_coding	CFAP97 domain containing 1	1700006E09Rik	0	0	0	0
ENSMUSG00000010911	Apip	1.04689	Apip	0.0330553	-0.0330553	protein_coding	APAF1 interacting protein	Apip	27.0617	25.8496	266.488	268.384
ENSMUSG00000010914	Pdhx	1.01155	Pdhx	0.00828091	-0.00828091	protein_coding	pyruvate dehydrogenase complex, component X	Pdhx	14.2455	14.0829	359.046	319.505
ENSMUSG00000010936	Vac14	1.06837	Vac14	0.0477074	-0.0477074	protein_coding	Vac14 homolog (S. cerevisiae)	Vac14	19.5322	18.2822	837.097	783.525
ENSMUSG00000011008	Mcoln2	-1.27857	Mcoln2	-0.177264	0.177264	protein_coding	mucolipin 2	Mcoln2	0.296585	0.379204	7.1199	2.94928
ENSMUSG00000011034	Slc5a1	1	Slc5a1	0	0	protein_coding	solute carrier family 5 (sodium/glucose cotransporter), member 1	Slc5a1	0.0515625	0.0166124	3.05139	0.983093
ENSMUSG00000011052	1700049J03Rik	1	1700049J03Rik	0	0	antisense		1700049J03Rik	0	0	0	0
ENSMUSG00000011096	Akt1s1	1.0062	Akt1s1	0.00445497	-0.00445497	protein_coding	AKT1 substrate 1	Akt1s1	187.433	186.279	2307.89	2303.39
ENSMUSG00000011114	Tbrg1	1.10664	Tbrg1	0.0730931	-0.0730931	protein_coding	transforming growth factor beta regulated gene 1	Tbrg1	125.078	113.025	2591.64	2350.58
ENSMUSG00000011118	Panx3	2.06924	Panx3	0.52455	-0.52455	protein_coding	pannexin 3	Panx3	1.27426	0.615811	44.7536	21.6281
ENSMUSG00000011148	Adssl1	-1.10461	Adssl1	-0.0717704	0.0717704	protein_coding	adenylosuccinate synthase 1	Adssl1	1.77416	1.95976	42.7194	47.1885
ENSMUSG00000011154	Cfap161	1	Cfap161	0	0	protein_coding	cilia and flagella associated protein 161	Cfap161	0	0.0867128	0	0.983093
ENSMUSG00000011158	Brf1	-1.17107	Brf1	-0.113916	0.113916	protein_coding	BRF1, RNA polymerase III transcription initiation factor 90 kDa subunit	Brf1	13.5298	15.8444	523.821	613.434
ENSMUSG00000011171	Vipr2	1.00245	Vipr2	0.00176545	-0.00176545	protein_coding	vasoactive intestinal peptide receptor 2	Vipr2	0.288409	0.287704	7.1199	5.89853
ENSMUSG00000011179	Odc1	-1.05915	Odc1	-0.0414529	0.0414529	protein_coding	ornithine decarboxylase, structural 1	Odc1	70.4473	74.6142	2505.19	2653.37
ENSMUSG00000011254	Thg1l	-1.36464	Thg1l	-0.22426	0.22426	protein_coding	tRNA-histidine guanylyltransferase 1-like (S. cerevisiae)	Thg1l	5.96485	8.13987	148.501	169.092
ENSMUSG00000011256	Adam19	1.13375	Adam19	0.0905526	-0.0905526	protein_coding	ADAM metallopeptidase domain 19	Adam19	36.1354	31.8724	3287.17	2927.37
ENSMUSG00000011257	Pabpc4	-1.03728	Pabpc4	-0.026406	0.026406	protein_coding	poly(A) binding protein, cytoplasmic 4	Pabpc4	93.0434	96.5125	3071.73	2949.28
ENSMUSG00000011263	Exoc3l2	1.01722	Exoc3l2	0.0123145	-0.0123145	protein_coding	exocyst complex component 3-like 2	Exoc3l2	0.263786	0.259321	11.1884	8.84784
ENSMUSG00000011267	Zfp296	-1.01331	Zfp296	-0.00953549	0.00953549	protein_coding	zinc finger protein 296	Zfp296	0.785165	0.795613	13.2236	13.7636
ENSMUSG00000011305	Plin5	1	Plin5	0	0	protein_coding	perilipin 5	Plin5	0	0	0	0
ENSMUSG00000011306	Sugp1	1.16462	Sugp1	0.109931	-0.109931	protein_coding	SURP and G patch domain containing 1	Sugp1	20.7496	17.8166	656.048	563.312
ENSMUSG00000011349	Dmrtc2	1	Dmrtc2	0	0	protein_coding	doublesex and mab-3 related transcription factor like family C2	Dmrtc2	0	0	0	0
ENSMUSG00000011350	Gm5893	1	Gm5893	0	0	processed_transcript	predicted gene 5893	Gm5893	0	0	0	0
ENSMUSG00000011382	Dhdh	1.44847	Dhdh	0.267264	-0.267264	protein_coding	dihydrodiol dehydrogenase	Dhdh	0.555398	0.383438	21.3597	14.7464
ENSMUSG00000011427	Zfp790	1.19623	Zfp790	0.129249	-0.129249	protein_coding	zinc finger protein 790	Zfp790	3.5803	2.99298	130.192	106.174
ENSMUSG00000011463	Cpb1	-1.94081	Cpb1	-0.478329	0.478329	protein_coding	carboxypeptidase B1	Cpb1	0.319894	0.620853	12.2055	10.814
ENSMUSG00000011486	Slc25a41	1	Slc25a41	0	0	protein_coding	solute carrier family 25, member 41	Slc25a41	0.0655853	0	1.01713	0
ENSMUSG00000011589	Fsd1	1.30689	Fsd1	0.193066	-0.193066	protein_coding	fibronectin type 3 and SPRY domain-containing protein	Fsd1	3.12407	2.39047	73.2332	56.0363
ENSMUSG00000011632	Pinlyp	-1.01202	Pinlyp	-0.0086189	0.0086189	protein_coding	phospholipase A2 inhibitor and LY6/PLAUR domain containing	Pinlyp	0	0.101202	0	0.983093
ENSMUSG00000011658	Fuz	-1.10365	Fuz	-0.0711416	0.0711416	protein_coding	fuzzy planar cell polarity protein	Fuz	22.9975	25.3812	343.612	350.069
ENSMUSG00000011751	Sptbn4	2.32372	Sptbn4	0.608217	-0.608217	protein_coding	spectrin beta, non-erythrocytic 4	Sptbn4	0.514234	0.221298	10.1721	20.8079
ENSMUSG00000011752	Pgam1	-1.15998	Pgam1	-0.107052	0.107052	protein_coding	phosphoglycerate mutase 1	Pgam1	58.0203	67.3026	1433.13	1662.41
ENSMUSG00000011831	Evi5	-1.38498	Evi5	-0.234931	0.234931	protein_coding	ecotropic viral integration site 5	Evi5	5.91043	8.18581	322.197	407.726
ENSMUSG00000011832	Evi5l	-1.11326	Evi5l	-0.0773928	0.0773928	protein_coding	ecotropic viral integration site 5 like	Evi5l	15.306	17.0395	608.568	634.288
ENSMUSG00000011837	Snapc2	1.30543	Snapc2	0.192262	-0.192262	protein_coding	small nuclear RNA activating complex, polypeptide 2	Snapc2	35.6035	27.2734	447.536	401.102
ENSMUSG00000011877	Git1	-1.29646	Git1	-0.187289	0.187289	protein_coding	GIT ArfGAP 1	Git1	24.9143	32.3004	1119.86	1516.91
ENSMUSG00000011884	Gltp	1.08777	Gltp	0.0606838	-0.0606838	protein_coding	glycolipid transfer protein	Gltp	38.1413	35.0639	902.193	825.798
ENSMUSG00000011958	Bnip2	-1.00299	Bnip2	-0.00215255	0.00215255	protein_coding	BCL2/adenovirus E1B interacting protein 2	Bnip2	81.9803	82.2253	1897.96	1797.09
ENSMUSG00000011960	Ccnt1	1.01227	Ccnt1	0.00879702	-0.00879702	protein_coding	cyclin T1	Ccnt1	9.48339	9.36844	450.918	637.685
ENSMUSG00000012017	Scarf2	-1.12297	Scarf2	-0.0836615	0.0836615	protein_coding	scavenger receptor class F, member 2	Scarf2	33.6855	37.8279	1583.67	1778.42
ENSMUSG00000012042	4930579F01Rik	1	4930579F01Rik	0	0	protein_coding	RIKEN cDNA 4930579F01 gene	4930579F01Rik	0	0	0	0
ENSMUSG00000012076	Brms1l	-1.02627	Brms1l	-0.0187046	0.0187046	protein_coding	breast cancer metastasis-suppressor 1-like	Brms1l	15.1508	15.5488	543.147	557.414
ENSMUSG00000012114	Med15	-1.02138	Med15	-0.0152614	0.0152614	protein_coding	mediator complex subunit 15	Med15	20.4937	20.9319	981.529	1002.76
ENSMUSG00000012117	Dhdds	-1.13583	Dhdds	-0.0918737	0.0918737	protein_coding	dehydrodolichyl diphosphate synthase	Dhdds	21.2699	24.159	765.898	713.726
ENSMUSG00000012123	Aim1l	1	Aim1l	0	0	protein_coding	crystallin beta-gamma domain containing 2	Aim1l	0.0267003	0	1.01713	0
ENSMUSG00000012126	Ubxn11	1.15286	Ubxn11	0.10261	-0.10261	protein_coding	UBX domain protein 11	Ubxn11	2.88582	2.50318	39.668	30.5453
ENSMUSG00000012187	Mogat1	1.03462	Mogat1	0.0245507	-0.0245507	protein_coding	monoacylglycerol O-acyltransferase 1	Mogat1	0.348307	0.336652	1.01713	0.983093
ENSMUSG00000012211	Tex22	1.25944	Tex22	0.166391	-0.166391	protein_coding	testis expressed gene 22	Tex22	0.125944	0	1.01713	0
ENSMUSG00000012282	Wnt8a	1	Wnt8a	0	0	protein_coding	wingless-type MMTV integration site family, member 8A	Wnt8a	0	0	0	0
ENSMUSG00000012296	Tjap1	-1.06283	Tjap1	-0.043958	0.043958	protein_coding	tight junction associated protein 1	Tjap1	22.9367	24.3779	782.172	834.646
ENSMUSG00000012350	Ehf	-2.87528	Ehf	-0.761851	0.761851	protein_coding	ets homologous factor	Ehf	0.137572	0.395558	1.01713	3.93237
ENSMUSG00000012396	Nanog	1.24211	Nanog	0.156394	-0.156394	protein_coding	Nanog homeobox	Nanog	0.13355	0.107519	4.06851	2.94928
ENSMUSG00000012405	Rpl15	1.17311	Rpl15	0.115168	-0.115168	protein_coding	ribosomal protein L15	Rpl15	354.255	301.98	3500.96	3148.85
ENSMUSG00000012422	Tmem167	1.08479	Tmem167	0.0587066	-0.0587066	protein_coding	transmembrane protein 167	Tmem167	21.2267	19.5676	977.461	1084.35
ENSMUSG00000012428	Steap4	1.51062	Steap4	0.297569	-0.297569	protein_coding	STEAP family member 4	Steap4	38.2017	25.2888	1710.81	1132.52
ENSMUSG00000012429	Mplkip	1.33394	Mplkip	0.207848	-0.207848	protein_coding	M-phase specific PLK1 intereacting protein	Mplkip	5.56665	4.17308	208.511	156.312
ENSMUSG00000012443	Kif11	-1.20671	Kif11	-0.135539	0.135539	protein_coding	kinesin family member 11	Kif11	2.3967	2.89212	167.826	202.517
ENSMUSG00000012483	Rpa3	1.13563	Rpa3	0.0917477	-0.0917477	protein_coding	replication protein A3	Rpa3	25.8111	22.7284	183.083	161.227
ENSMUSG00000012519	Mlkl	1.07786	Mlkl	0.0540854	-0.0540854	protein_coding	mixed lineage kinase domain-like	Mlkl	9.98223	9.26115	268.522	247.739
ENSMUSG00000012520	Phox2b	1	Phox2b	0	0	protein_coding	paired-like homeobox 2b	Phox2b	0	0	0	0
ENSMUSG00000012535	Tnpo3	-1.05702	Tnpo3	-0.0400007	0.0400007	protein_coding	transportin 3	Tnpo3	19.8039	20.9331	1104.29	1110.76
ENSMUSG00000012609	Ttll5	1.12472	Ttll5	0.0847844	-0.0847844	protein_coding	tubulin tyrosine ligase-like family, member 5	Ttll5	21.6689	19.266	733.349	696.027
ENSMUSG00000012640	Zfp715	1.24531	Zfp715	0.158251	-0.158251	protein_coding	zinc finger protein 715	Zfp715	2.46993	1.98339	73.2332	120.92
ENSMUSG00000012705	Retn	1	Retn	0	0	protein_coding	resistin	Retn	0.0998715	0	1.01713	0
ENSMUSG00000012777	Acpt	1	Acpt	0	0	protein_coding	acid phosphatase 4	Acpt	0	0	0	0
ENSMUSG00000012819	Cdh23	-1.49748	Cdh23	-0.291268	0.291268	protein_coding	cadherin related 23 (otocadherin)	Cdh23	1.63378	2.44655	89.5072	148.447
ENSMUSG00000012848	Rps5	1.14728	Rps5	0.0991073	-0.0991073	protein_coding	ribosomal protein S5	Rps5	1316.57	1147.56	11137.6	9707.06
ENSMUSG00000012889	Podnl1	-1.31143	Podnl1	-0.19557	0.19557	protein_coding	podocan-like 1	Podnl1	0.916885	1.20243	31.531	42.273
ENSMUSG00000013033	Adgrl1	-1.13105	Adgrl1	-0.088834	0.088834	protein_coding	adhesion G protein-coupled receptor L1	Adgrl1	24.0374	27.1876	1662.66	2093.9
ENSMUSG00000013076	Amotl1	-1.11522	Amotl1	-0.078663	0.078663	protein_coding	angiomotin-like 1	Amotl1	27.0964	30.2184	3137.84	3403.47
ENSMUSG00000013083	2200002J24Rik	1	2200002J24Rik	0	0	protein_coding	RIKEN cDNA 2200002J24 gene	2200002J24Rik	0	0	0	0
ENSMUSG00000013089	Etv5	-1.40373	Etv5	-0.244635	0.244635	protein_coding	ets variant 5	Etv5	9.57809	13.4451	541.112	545.617
ENSMUSG00000013091	Tmem190	2.02641	Tmem190	0.509463	-0.509463	protein_coding	transmembrane protein 190	Tmem190	0.979103	0.483171	3.05139	1.96619
ENSMUSG00000013150	Gfod2	1.07315	Gfod2	0.0509244	-0.0509244	protein_coding	glucose-fructose oxidoreductase domain containing 2	Gfod2	5.60166	5.21984	200.374	161.227
ENSMUSG00000013155	Enkd1	1.096	Enkd1	0.0661221	-0.0661221	protein_coding	enkurin domain containing 1	Enkd1	7.83786	7.15135	127.141	116.005
ENSMUSG00000013158	4933405L10Rik	-1.93307	4933405L10Rik	-0.475448	0.475448	protein_coding	RIKEN cDNA 4933405L10 gene	4933405L10Rik	0.19929	0.385242	3.05139	5.89856
ENSMUSG00000013160	Atp6v0d1	-1.03106	Atp6v0d1	-0.0220675	0.0220675	protein_coding	ATPase, H+ transporting, lysosomal V0 subunit D1	Atp6v0d1	187.125	192.938	4031.9	4105.4
ENSMUSG00000013236	Ptprs	-1.18844	Ptprs	-0.124534	0.124534	protein_coding	protein tyrosine phosphatase receptor type S	Ptprs	46.5634	55.3378	4162.09	4884.01
ENSMUSG00000013275	Slc41a1	-1.01849	Slc41a1	-0.0132173	0.0132173	protein_coding	solute carrier family 41, member 1	Slc41a1	11.9782	12.1997	801.497	831.697
ENSMUSG00000013338	Fer1l4	1	Fer1l4	0	0	protein_coding	fer-1 like family member 4	Fer1l4	0	0	0	0
ENSMUSG00000013353	4931406B18Rik	1	4931406B18Rik	0	0	protein_coding	RIKEN cDNA 4931406B18 gene	4931406B18Rik	0	0	0	0
ENSMUSG00000013367	Iglon5	-1.54658	Iglon5	-0.314542	0.314542	protein_coding	IgLON family member 5	Iglon5	1.71837	2.6576	63.062	83.5629
ENSMUSG00000013415	Igf2bp1	-1.79834	Igf2bp1	-0.423335	0.423335	protein_coding	insulin-like growth factor 2 mRNA binding protein 1	Igf2bp1	5.1353	9.23504	464.828	483.682
ENSMUSG00000013418	B4galnt2	2.32789	B4galnt2	0.60951	-0.60951	protein_coding	beta-1,4-N-acetyl-galactosaminyl transferase 2	B4galnt2	2.38315	1.02374	54.9249	23.5942
ENSMUSG00000013419	Zfp651	-1.08728	Zfp651	-0.0603601	0.0603601	protein_coding	zinc finger and BTB domain containing 47	Zfp651	17.8912	19.4527	1669.11	1814.79
ENSMUSG00000013465	Nelfb	1.17289	Nelfb	0.115032	-0.115032	protein_coding	negative elongation factor complex member B	Nelfb	35.1642	29.9809	969.323	887.733
ENSMUSG00000013483	Card14	-2.05304	Card14	-0.518882	0.518882	protein_coding	caspase recruitment domain family, member 14	Card14	0.287044	0.589314	14.3411	29.7253
ENSMUSG00000013495	Tmem175	1.05925	Tmem175	0.0415186	-0.0415186	protein_coding	transmembrane protein 175	Tmem175	23.4839	22.1704	608.668	625.897
ENSMUSG00000013523	Bcas1	4.7545	Bcas1	1.12465	-1.12465	protein_coding	brain enriched myelin associated protein 1	Bcas1	0.47545	0.0320934	6.10277	0.983093
ENSMUSG00000013539	Tango2	1.05012	Tango2	0.0352744	-0.0352744	protein_coding	transport and golgi organization 2	Tango2	15.6587	14.9114	262.419	255.604
ENSMUSG00000013562	4833413E03Rik	-1.28488	4833413E03Rik	-0.180817	0.180817	lincRNA	RIKEN cDNA 4833413E03 gene	4833413E03Rik	0	0.128488	0	0.983093
ENSMUSG00000013584	Aldh1a2	-1.77199	Aldh1a2	-0.412685	0.412685	protein_coding	aldehyde dehydrogenase family 1, subfamily A2	Aldh1a2	0.780693	1.38338	24.4111	43.2561
ENSMUSG00000013593	Ndufs2	1.12919	Ndufs2	0.0876413	-0.0876413	protein_coding	NADH:ubiquinone oxidoreductase core subunit S2	Ndufs2	287.817	254.889	3240.57	2646.49
ENSMUSG00000013611	Snx31	-1.39699	Snx31	-0.241159	0.241159	protein_coding	sorting nexin 31	Snx31	0.281821	0.3937	9.15416	13.7633
ENSMUSG00000013622	Atraid	-1.26426	Atraid	-0.169144	0.169144	protein_coding	all-trans retinoic acid induced differentiation factor	Atraid	119.01	150.459	1397.23	1355.69
ENSMUSG00000013629	Cad	-1.55242	Cad	-0.31726	0.31726	protein_coding	carbamoyl-phosphate synthetase 2, aspartate transcarbamylase, and dihydroorotase	Cad	24.9328	38.7062	1795.23	1782.35
ENSMUSG00000013643	Lypd8	1	Lypd8	0	0	protein_coding	LY6/PLAUR domain containing 8	Lypd8	0	0	0	0
ENSMUSG00000013646	Sh3bp5l	-1.04533	Sh3bp5l	-0.03198	0.03198	protein_coding	SH3 binding domain protein 5 like	Sh3bp5l	13.9639	14.5969	543.147	531.853
ENSMUSG00000013653	1810065E05Rik	1	1810065E05Rik	0	0	protein_coding	RIKEN cDNA 1810065E05 gene	1810065E05Rik	0	0	0	0
ENSMUSG00000013662	Atad1	1.06246	Atad1	0.043701	-0.043701	protein_coding	ATPase family, AAA domain containing 1	Atad1	22.5538	21.228	893.039	840.545
ENSMUSG00000013663	Pten	-2.61288	Pten	-0.69282	0.69282	protein_coding	phosphatase and tensin homolog	Pten	4.9018	12.8078	412.954	1057.81
ENSMUSG00000013668	4933402N03Rik	1	4933402N03Rik	0	0	protein_coding	RIKEN cDNA 4933402N03 gene	4933402N03Rik	0	0	0	0
ENSMUSG00000013698	Pea15a	-1.14375	Pea15a	-0.0968835	0.0968835	protein_coding	proliferation and apoptosis adaptor protein 15A	Pea15a	63.7909	72.9606	2143.09	2455.77
ENSMUSG00000013701	Timm23	1.24707	Timm23	0.159273	-0.159273	protein_coding	translocase of inner mitochondrial membrane 23	Timm23	166.453	133.475	1006.96	812.035
ENSMUSG00000013707	Tnfaip8l2	-2.81969	Tnfaip8l2	-0.747768	0.747768	protein_coding	tumor necrosis factor, alpha-induced protein 8-like 2	Tnfaip8l2	0	0.281969	0	3.93237
ENSMUSG00000013736	Trnt1	-1.01226	Trnt1	-0.00878663	0.00878663	protein_coding	tRNA nucleotidyl transferase, CCA-adding, 1	Trnt1	8.27965	8.38112	203.673	204.475
ENSMUSG00000013766	Ly6g6e	1	Ly6g6e	0	0	protein_coding	lymphocyte antigen 6 family member G6E	Ly6g6e	0	0	0	0
ENSMUSG00000013787	Ehmt2	-1.0287	Ehmt2	-0.0204146	0.0204146	protein_coding	euchromatic histone lysine N-methyltransferase 2	Ehmt2	73.7888	75.9069	3342.28	3495.88
ENSMUSG00000013822	Elof1	1.03645	Elof1	0.025827	-0.025827	protein_coding	ELF1 homolog, elongation factor 1	Elof1	57.2953	55.2802	575.695	555.448
ENSMUSG00000013833	Med16	1.09976	Med16	0.0685925	-0.0685925	protein_coding	mediator complex subunit 16	Med16	19.4745	17.708	805.566	757.965
ENSMUSG00000013846	St3gal1	-1.23885	St3gal1	-0.154498	0.154498	protein_coding	ST3 beta-galactoside alpha-2,3-sialyltransferase 1	St3gal1	13.5866	16.8317	985.597	1221
ENSMUSG00000013858	Tmem259	1.05394	Tmem259	0.0378931	-0.0378931	protein_coding	transmembrane protein 259	Tmem259	74.6613	70.8405	1991.79	1943.99
ENSMUSG00000013878	Rnf170	-1.75962	Rnf170	-0.407632	0.407632	protein_coding	ring finger protein 170	Rnf170	4.25788	7.49225	124.09	174.008
ENSMUSG00000013921	Clip3	-1.29247	Clip3	-0.185067	0.185067	protein_coding	CAP-GLY domain containing linker protein 3	Clip3	83.861	108.388	1786.08	2174.6
ENSMUSG00000013928	Thap8	2.69129	Thap8	0.714149	-0.714149	protein_coding	RIKEN cDNA 1700020L13 gene	Thap8	0.269129	0	4.28542	0
ENSMUSG00000013936	Myl2	2.53586	Myl2	0.671238	-0.671238	protein_coding	myosin, light polypeptide 2, regulatory, cardiac, slow	Myl2	0.253586	0	1.01713	0
ENSMUSG00000013973	Dedd	-1.04342	Dedd	-0.0306616	0.0306616	protein_coding	death effector domain-containing	Dedd	38.2706	39.9324	627.349	581.957
ENSMUSG00000013974	Mcemp1	1	Mcemp1	0	0	protein_coding	mast cell expressed membrane protein 1	Mcemp1	0	0	0	0
ENSMUSG00000013997	Nit1	-1.12691	Nit1	-0.086188	0.086188	protein_coding	nitrilase 1	Nit1	28.4455	32.0556	602.359	622.333
ENSMUSG00000014030	Pax5	1	Pax5	0	0	protein_coding	paired box 5	Pax5	0.00859531	0	1.01713	0
ENSMUSG00000014039	Prdm15	-1.16584	Prdm15	-0.110686	0.110686	protein_coding	PR domain containing 15	Prdm15	4.11542	4.79793	247.162	259.537
ENSMUSG00000014074	Rnf168	-1.12765	Rnf168	-0.0866615	0.0866615	protein_coding	ring finger protein 168	Rnf168	4.96205	5.59547	286.83	321.471
ENSMUSG00000014075	Tctex1d2	1.05858	Tctex1d2	0.0410664	-0.0410664	protein_coding	dynein light chain Tctex-type 2B	Tctex1d2	17.725	16.7441	188.169	176.957
ENSMUSG00000014077	Chp1	-1.04199	Chp1	-0.0296696	0.0296696	protein_coding	calcineurin-like EF hand protein 1	Chp1	79.5935	82.9355	2197	2439.05
ENSMUSG00000014104	Sval2	1	Sval2	0	0	protein_coding	seminal vesicle antigen-like 2	Sval2	0	0	0	0
ENSMUSG00000014158	Trpv4	1.20202	Trpv4	0.132728	-0.132728	protein_coding	transient receptor potential cation channel, subfamily V, member 4	Trpv4	3.40085	2.82929	152.569	129.768
ENSMUSG00000014164	Klhl3	-1.6866	Klhl3	-0.377059	0.377059	protein_coding	kelch-like 3	Klhl3	0.416232	0.702017	18.3083	26.5435
ENSMUSG00000014177	Tvp23b	1.09414	Tvp23b	0.0649009	-0.0649009	protein_coding	trans-golgi network vesicle protein 23B	Tvp23b	27.1225	24.7888	638.757	572.16
ENSMUSG00000014195	Dnajc7	1.02428	Dnajc7	0.0173064	-0.0173064	protein_coding	DnaJ heat shock protein family (Hsp40) member C7	Dnajc7	101.02	98.6252	1324.64	1210.72
ENSMUSG00000014198	Zfp385c	1	Zfp385c	0	0	protein_coding	zinc finger protein 385C	Zfp385c	0	0	0	0
ENSMUSG00000014226	Cacybp	-1.08458	Cacybp	-0.0585685	0.0585685	protein_coding	calcyclin binding protein	Cacybp	22.5998	24.5113	603.157	559.38
ENSMUSG00000014232	Cluap1	-1.14592	Cluap1	-0.0982539	0.0982539	protein_coding	clusterin associated protein 1	Cluap1	6.95314	7.96775	150.535	149.43
ENSMUSG00000014243	Zswim7	1.03462	Zswim7	0.0245505	-0.0245505	protein_coding	zinc finger SWIM-type containing 7	Zswim7	9.8794	9.54882	79.336	76.6813
ENSMUSG00000014245	Pigl	-1.20817	Pigl	-0.136413	0.136413	protein_coding	phosphatidylinositol glycan anchor biosynthesis, class L	Pigl	3.6735	4.43822	109.85	132.718
ENSMUSG00000014294	Ndufa2	1.14148	Ndufa2	0.0954521	-0.0954521	protein_coding	NADH:ubiquinone oxidoreductase subunit A2	Ndufa2	164.817	144.389	923.553	809.086
ENSMUSG00000014301	Pam16	1.07666	Pam16	0.0532827	-0.0532827	protein_coding	presequence translocase-asssociated motor 16	Pam16	39.8183	36.9831	214.612	176.957
ENSMUSG00000014303	Glis2	-1.32354	Glis2	-0.202201	0.202201	protein_coding	GLIS family zinc finger 2	Glis2	30.9322	40.94	1182.92	1615.22
ENSMUSG00000014313	Cox6c	1.22779	Cox6c	0.14803	-0.14803	protein_coding	cytochrome c oxidase subunit 6C	Cox6c	473.6	385.735	2253.96	1844.22
ENSMUSG00000014329	Bicc1	-1.75984	Bicc1	-0.407723	0.407723	protein_coding	BicC family RNA binding protein 1	Bicc1	18.8222	33.1241	1353.8	2350.43
ENSMUSG00000014349	Ube2z	1.22445	Ube2z	0.146065	-0.146065	protein_coding	ubiquitin-conjugating enzyme E2Z	Ube2z	53.9178	44.0344	3103.26	2534.41
ENSMUSG00000014351	Gip	1	Gip	0	0	protein_coding	gastric inhibitory polypeptide	Gip	0	0	0	0
ENSMUSG00000014353	Tmem87b	-1.34464	Tmem87b	-0.213612	0.213612	protein_coding	transmembrane protein 87B	Tmem87b	12.4964	16.8032	769.966	923.125
ENSMUSG00000014355	Anapc1	1.1941	Anapc1	0.127962	-0.127962	protein_coding	anaphase promoting complex subunit 1	Anapc1	50.4265	42.2297	3168.35	3302.21
ENSMUSG00000014361	Mertk	1.13606	Mertk	0.092018	-0.092018	protein_coding	MER proto-oncogene tyrosine kinase	Mertk	5.53201	4.86948	341.755	302.793
ENSMUSG00000014402	Tsg101	-1.12489	Tsg101	-0.0848918	0.0848918	protein_coding	tumor susceptibility gene 101	Tsg101	35.2383	39.6392	930.672	1031.26
ENSMUSG00000014418	Hps5	-1.07552	Hps5	-0.0525182	0.0525182	protein_coding	HPS5, biogenesis of lysosomal organelles complex 2 subunit 2	Hps5	19.0396	20.4775	823.874	802.204
ENSMUSG00000014426	Map3k4	-1.05299	Map3k4	-0.0372445	0.0372445	protein_coding	mitogen-activated protein kinase kinase kinase 4	Map3k4	8.96279	9.43771	693.682	730.438
ENSMUSG00000014444	Piezo1	-1.22878	Piezo1	-0.14861	0.14861	protein_coding	piezo-type mechanosensitive ion channel component 1	Piezo1	93.3393	114.693	8644.74	11097.3
ENSMUSG00000014453	Blk	1	Blk	0	0	protein_coding	B lymphoid kinase	Blk	0	0	0	0
ENSMUSG00000014470	Rnf166	1.30505	Rnf166	0.192054	-0.192054	protein_coding	ring finger protein 166	Rnf166	33.3001	25.5163	546.201	461.072
ENSMUSG00000014496	Ankrd28	-1.17321	Ankrd28	-0.115229	0.115229	protein_coding	ankyrin repeat domain 28	Ankrd28	6.17671	7.24656	470.93	552.498
ENSMUSG00000014498	Ankrd52	1.29045	Ankrd52	0.183937	-0.183937	protein_coding	ankyrin repeat domain 52	Ankrd52	45.963	35.6178	4373.34	3342.93
ENSMUSG00000014503	Pkd2l2	-2.2195	Pkd2l2	-0.575118	0.575118	protein_coding	polycystic kidney disease 2-like 2	Pkd2l2	0.590011	1.30953	17.816	41.0047
ENSMUSG00000014504	Srp19	1.13766	Srp19	0.0930339	-0.0930339	protein_coding	signal recognition particle 19	Srp19	68.6544	60.3471	596.037	573.143
ENSMUSG00000014529	Tmbim7	1	Tmbim7	0	0	protein_coding	transmembrane BAX inhibitor motif containing 7	Tmbim7	0	0	0	0
ENSMUSG00000014542	Clec4f	1	Clec4f	0	0	protein_coding	C-type lectin domain family 4, member f	Clec4f	0	0	0	0
ENSMUSG00000014543	Klra17	1	Klra17	0	0	protein_coding	killer cell lectin-like receptor, subfamily A, member 17	Klra17	0	0	0	0
ENSMUSG00000014547	Wdfy2	-1.33735	Wdfy2	-0.209687	0.209687	protein_coding	WD repeat and FYVE domain containing 2	Wdfy2	5.89567	7.88456	161.723	216.281
ENSMUSG00000014550	Rbsn	-1.28989	Rbsn	-0.183625	0.183625	protein_coding	rabenosyn, RAB effector	Rbsn	10.3773	13.3856	747.589	868.071
ENSMUSG00000014551	Mrps25	1.43628	Mrps25	0.261169	-0.261169	protein_coding	mitochondrial ribosomal protein S25	Mrps25	45.4079	31.6149	644.59	493.639
ENSMUSG00000014554	Dguok	1.42125	Dguok	0.253579	-0.253579	protein_coding	deoxyguanosine kinase	Dguok	30.1083	21.1844	421.091	266.418
ENSMUSG00000014592	Camta1	-1.03093	Camta1	-0.0219735	0.0219735	protein_coding	calmodulin binding transcription activator 1	Camta1	8.43472	8.69561	82.3874	80.6144
ENSMUSG00000014599	Csf1	-1.11116	Csf1	-0.0760329	0.0760329	protein_coding	colony stimulating factor 1 (macrophage)	Csf1	296.682	329.661	11358.3	12854.9
ENSMUSG00000014601	Strip1	1.06357	Strip1	0.0444605	-0.0444605	protein_coding	striatin interacting protein 1	Strip1	24.7046	23.2279	1130.03	1014.55
ENSMUSG00000014602	Kif1a	-1.51027	Kif1a	-0.297402	0.297402	protein_coding	kinesin family member 1A	Kif1a	54.0944	81.697	5912.57	8486.06
ENSMUSG00000014603	Alx3	-1.65692	Alx3	-0.364252	0.364252	protein_coding	aristaless-like homeobox 3	Alx3	0.280833	0.465318	7.1199	11.7971
ENSMUSG00000014606	Slc25a11	1.11802	Slc25a11	0.080472	-0.080472	protein_coding	solute carrier family 25 (mitochondrial carrier oxoglutarate carrier), member 11	Slc25a11	68.3429	61.1286	1489.44	1278.32
ENSMUSG00000014609	Chrne	1	Chrne	0	0	protein_coding	cholinergic receptor, nicotinic, epsilon polypeptide	Chrne	0	0	0	0
ENSMUSG00000014633	Cmc2	1.21346	Cmc2	0.139566	-0.139566	protein_coding	C-X9-C motif containing 2	Cmc2	21.7175	17.8971	197.323	156.312
ENSMUSG00000014668	Chfr	-1.22257	Chfr	-0.144959	0.144959	protein_coding	checkpoint with forkhead and ring finger domains	Chfr	22.8916	27.9866	668.147	791.611
ENSMUSG00000014686	Ceacam16	1	Ceacam16	0	0	protein_coding	CEA cell adhesion molecule 16	Ceacam16	0	0	0	0
ENSMUSG00000014704	Hoxa2	1	Hoxa2	0	0	protein_coding	homeobox A2	Hoxa2	0	0	0	0
ENSMUSG00000014725	Adam28	1	Adam28	0	0	protein_coding	a disintegrin and metallopeptidase domain 28	Adam28	0	0	0	0
ENSMUSG00000014747	Ankrd53	1	Ankrd53	0	0	protein_coding	ankyrin repeat domain 53	Ankrd53	0	0.0662684	0	1.54439
ENSMUSG00000014748	Tex261	-1.2467	Tex261	-0.159056	0.159056	protein_coding	testis expressed gene 261	Tex261	49.0542	61.1558	1467.72	2133.31
ENSMUSG00000014763	Fam120b	-1.11661	Fam120b	-0.0795631	0.0795631	protein_coding	family with sequence similarity 120, member B	Fam120b	10.9081	12.1801	714.024	797.289
ENSMUSG00000014767	Tbp	-1.35951	Tbp	-0.221543	0.221543	protein_coding	TATA box binding protein	Tbp	14.1284	19.2077	327.626	394.308
ENSMUSG00000014769	Psmb1	1.12329	Psmb1	0.0838643	-0.0838643	protein_coding	proteasome (prosome, macropain) subunit, beta type 1	Psmb1	221.18	196.904	2796.09	2489.19
ENSMUSG00000014771	Pdcd2	1.00783	Pdcd2	0.00562658	-0.00562658	protein_coding	programmed cell death 2	Pdcd2	48.4957	48.1189	352.833	327.282
ENSMUSG00000014773	Dll1	-1.70736	Dll1	-0.385883	0.385883	protein_coding	delta like canonical Notch ligand 1	Dll1	0.226594	0.386877	11.1036	3.93237
ENSMUSG00000014776	Nol3	1.25966	Nol3	0.166519	-0.166519	protein_coding	nucleolar protein 3 (apoptosis repressor with CARD domain)	Nol3	4.41497	3.50488	178.565	141.756
ENSMUSG00000014778	Fhod1	-1.19178	Fhod1	-0.126557	0.126557	protein_coding	formin homology 2 domain containing 1	Fhod1	6.90197	8.22561	325.057	354.758
ENSMUSG00000014782	Plekhg4	-1.48166	Plekhg4	-0.283605	0.283605	protein_coding	pleckstrin homology domain containing, family G (with RhoGef domain) member 4	Plekhg4	0.379786	0.562712	21.3597	25.5604
ENSMUSG00000014786	Slc9a5	1.26332	Slc9a5	0.168613	-0.168613	protein_coding	solute carrier family 9 (sodium/hydrogen exchanger), member 5	Slc9a5	1.54967	1.22666	117.987	93.3939
ENSMUSG00000014791	Elmo3	1.03462	Elmo3	0.0245533	-0.0245533	protein_coding	engulfment and cell motility 3	Elmo3	1.03256	0.998005	44.7536	43.2561
ENSMUSG00000014813	Stc1	1.00362	Stc1	0.00260601	-0.00260601	protein_coding	stanniocalcin 1	Stc1	4.90546	4.88777	263.436	262.486
ENSMUSG00000014837	4931428F04Rik	1.10865	4931428F04Rik	0.074399	-0.074399	protein_coding	microtubule associated tyrosine carboxypeptidase 1	4931428F04Rik	2.2331	2.01426	104.196	94.186
ENSMUSG00000014846	Tppp3	-1.47208	Tppp3	-0.278929	0.278929	protein_coding	tubulin polymerization-promoting protein family member 3	Tppp3	20.9222	30.7992	233.94	359.812
ENSMUSG00000014850	Msh3	-1.06786	Msh3	-0.0473606	0.0473606	protein_coding	mutS homolog 3	Msh3	2.20295	2.35244	78.8263	93.3938
ENSMUSG00000014852	Adamts13	1	Adamts13	0	0	protein_coding	ADAM metallopeptidase with thrombospondin type 1 motif 13	Adamts13	0	0	0	0
ENSMUSG00000014856	Tmem208	1.11458	Tmem208	0.0782479	-0.0782479	protein_coding	transmembrane protein 208	Tmem208	47.2683	42.4092	424.566	382.562
ENSMUSG00000014859	E2f4	1.21193	E2f4	0.138656	-0.138656	protein_coding	E2F transcription factor 4	E2f4	24.8449	20.5002	674.356	556.431
ENSMUSG00000014867	Surf4	-1.03938	Surf4	-0.0278619	0.0278619	protein_coding	surfeit gene 4	Surf4	220.338	229.015	7883.53	7970.09
ENSMUSG00000014873	Surf2	1.3293	Surf2	0.205335	-0.205335	protein_coding	surfeit gene 2	Surf2	48.3626	36.3819	560.673	448.134
ENSMUSG00000014905	Dnajb9	-1.17166	Dnajb9	-0.114278	0.114278	protein_coding	DnaJ heat shock protein family (Hsp40) member B9	Dnajb9	12.5445	14.6979	316.327	370.626
ENSMUSG00000014907	Naf1	1.26928	Naf1	0.172003	-0.172003	protein_coding	nuclear assembly factor 1 ribonucleoprotein	Naf1	5.72545	4.5108	242.077	190.72
ENSMUSG00000014932	Yes1	-2.40263	Yes1	-0.632308	0.632308	protein_coding	YES proto-oncogene 1, Src family tyrosine kinase	Yes1	1.2645	3.03813	76.1722	165.916
ENSMUSG00000014956	Ppp1cb	-1.10582	Ppp1cb	-0.0725596	0.0725596	protein_coding	protein phosphatase 1 catalytic subunit beta	Ppp1cb	59.412	65.6991	1415.84	1750.89
ENSMUSG00000014959	Gorasp2	1.17705	Gorasp2	0.117588	-0.117588	protein_coding	golgi reassembly stacking protein 2	Gorasp2	106.196	90.2222	3228.21	2668.1
ENSMUSG00000014980	Tsen15	-1.10179	Tsen15	-0.0699228	0.0699228	protein_coding	tRNA splicing endonuclease subunit 15	Tsen15	14.4026	15.8686	194.272	228.078
ENSMUSG00000015001	Oc90	1	Oc90	0	0	protein_coding	otoconin 90	Oc90	0	0	0	0
ENSMUSG00000015002	Efr3a	1.04706	Efr3a	0.0331725	-0.0331725	protein_coding	EFR3 homolog A	Efr3a	15.9282	15.2123	1042.56	1071.57
ENSMUSG00000015013	Trappc2l	1.04142	Trappc2l	0.0292728	-0.0292728	protein_coding	trafficking protein particle complex 2L	Trappc2l	76.2717	73.2385	467.881	449.274
ENSMUSG00000015016	Acsf3	1.11698	Acsf3	0.0798046	-0.0798046	protein_coding	acyl-CoA synthetase family member 3	Acsf3	7.26317	6.50248	220.719	197.602
ENSMUSG00000015023	Ddx19a	-1.01788	Ddx19a	-0.0127838	0.0127838	protein_coding	DEAD box helicase 19a	Ddx19a	24.5916	25.0313	598.072	595.754
ENSMUSG00000015027	Galns	1.20105	Galns	0.132148	-0.132148	protein_coding	galactosamine (N-acetyl)-6-sulfatase	Galns	12.1873	10.1472	440.418	366.694
ENSMUSG00000015053	Gata2	1.11448	Gata2	0.0781885	-0.0781885	protein_coding	GATA binding protein 2	Gata2	36.6855	32.917	954.066	968.347
ENSMUSG00000015083	C8g	-1.04649	C8g	-0.0327801	0.0327801	protein_coding	complement component 8, gamma polypeptide	C8g	2.35184	2.46118	26.4445	26.5435
ENSMUSG00000015085	Entpd2	-1.24164	Entpd2	-0.156124	0.156124	protein_coding	ectonucleoside triphosphate diphosphohydrolase 2	Entpd2	9.14773	11.3582	238.962	297.136
ENSMUSG00000015087	Rabl6	1.09126	Rabl6	0.0629984	-0.0629984	protein_coding	RAB, member RAS oncogene family-like 6	Rabl6	50.8673	46.6133	1830.83	1546.41
ENSMUSG00000015090	Ptgds	1	Ptgds	0	0	protein_coding	prostaglandin D2 synthase (brain)	Ptgds	0	0	0	0
ENSMUSG00000015092	Edf1	1.28541	Edf1	0.181114	-0.181114	protein_coding	endothelial differentiation-related factor 1	Edf1	290.315	225.854	1905.08	1495.28
ENSMUSG00000015093	Clic3	-2.17896	Clic3	-0.561819	0.561819	protein_coding	chloride intracellular channel 3	Clic3	0.415762	0.905928	2.03333	9.83093
ENSMUSG00000015094	Npdc1	-1.01082	Npdc1	-0.00776566	0.00776566	protein_coding	neural proliferation, differentiation and control 1	Npdc1	175.634	177.535	2271.31	2445.69
ENSMUSG00000015095	Fbxw5	-1.11028	Fbxw5	-0.0754629	0.0754629	protein_coding	F-box and WD-40 domain protein 5	Fbxw5	40.4083	44.8646	963.221	919.192
ENSMUSG00000015112	Slc25a13	1.222	Slc25a13	0.14462	-0.14462	protein_coding	solute carrier family 25 (mitochondrial carrier, adenine nucleotide translocator), member 13	Slc25a13	6.79161	5.5578	269.539	216.281
ENSMUSG00000015120	Ube2i	1.04816	Ube2i	0.0339308	-0.0339308	protein_coding	ubiquitin-conjugating enzyme E2I	Ube2i	254.152	242.474	2054.6	1919.98
ENSMUSG00000015126	Tsr3	1.20755	Tsr3	0.136043	-0.136043	protein_coding	TSR3 20S rRNA accumulation	Tsr3	22.2273	18.4069	333.585	276.249
ENSMUSG00000015127	Unkl	-2.37753	Unkl	-0.624733	0.624733	protein_coding	unkempt family like zinc finger	Unkl	3.13832	7.46146	112.402	157.112
ENSMUSG00000015133	Lrrk1	-1.6805	Lrrk1	-0.374445	0.374445	protein_coding	leucine-rich repeat kinase 1	Lrrk1	19.486	32.7462	1669.11	2033.04
ENSMUSG00000015134	Aldh1a3	-1.55532	Aldh1a3	-0.318607	0.318607	protein_coding	aldehyde dehydrogenase family 1, subfamily A3	Aldh1a3	7.29643	11.3483	292.933	518.09
ENSMUSG00000015143	Actn1	-1.00926	Actn1	-0.00665003	0.00665003	protein_coding	actinin, alpha 1	Actn1	114.776	115.839	5231.09	5311.65
ENSMUSG00000015149	Sirt2	1.03336	Sirt2	0.0236733	-0.0236733	protein_coding	sirtuin 2	Sirt2	96.9539	93.8237	2307.86	2208.03
ENSMUSG00000015165	Hnrnpl	1.0034	Hnrnpl	0.00244577	-0.00244577	protein_coding	heterogeneous nuclear ribonucleoprotein L	Hnrnpl	201.193	200.512	3712.52	3651.21
ENSMUSG00000015176	Nolc1	1.0225	Nolc1	0.0160536	-0.0160536	protein_coding	nucleolar and coiled-body phosphoprotein 1	Nolc1	24.7397	24.1952	1287.68	1259.34
ENSMUSG00000015189	Casd1	-1.40294	Casd1	-0.244227	0.244227	protein_coding	CAS1 domain containing 1	Casd1	5.46568	7.66803	273.607	389.305
ENSMUSG00000015202	Cnksr3	1.07985	Cnksr3	0.0554123	-0.0554123	protein_coding	Cnksr family member 3	Cnksr3	10.864	10.0607	531.958	490.564
ENSMUSG00000015214	Mtmr1	-1.05889	Mtmr1	-0.0412745	0.0412745	protein_coding	myotubularin related protein 1	Mtmr1	6.47271	6.85387	312.258	406.018
ENSMUSG00000015217	Hmgb3	1.74426	Hmgb3	0.401308	-0.401308	protein_coding	high mobility group box 3	Hmgb3	5.43412	3.11543	89.5073	40.3068
ENSMUSG00000015222	Map2	1.14404	Map2	0.097066	-0.097066	protein_coding	microtubule-associated protein 2	Map2	7.93232	6.93363	242.077	283.131
ENSMUSG00000015224	Cyp2j9	-1.43927	Cyp2j9	-0.262669	0.262669	protein_coding	cytochrome P450, family 2, subfamily j, polypeptide 9	Cyp2j9	0.972903	1.40027	27.4625	39.3237
ENSMUSG00000015242	Nipsnap3a	1	Nipsnap3a	0	0	protein_coding	nipsnap homolog 3A	Nipsnap3a	0	0	0	0
ENSMUSG00000015243	Abca1	-2.0469	Abca1	-0.51672	0.51672	protein_coding	ATP-binding cassette, sub-family A member 1	Abca1	3.33964	6.83591	509.581	1043.06
ENSMUSG00000015247	Nipsnap3b	-1.09509	Nipsnap3b	-0.0655266	0.0655266	protein_coding	nipsnap homolog 3B	Nipsnap3b	20.6577	22.6221	301.07	328.353
ENSMUSG00000015289	Lage3	1.16554	Lage3	0.1105	-0.1105	protein_coding	L antigen family, member 3	Lage3	49.5158	42.4831	421.091	363.744
ENSMUSG00000015290	Ubl4a	1.15179	Ubl4a	0.101938	-0.101938	protein_coding	ubiquitin-like 4A	Ubl4a	41.0917	35.6764	877.849	810.734
ENSMUSG00000015291	Gdi1	-1.10234	Gdi1	-0.070286	0.070286	protein_coding	GDP dissociation inhibitor 1	Gdi1	86.7473	95.6252	2687.25	2515.74
ENSMUSG00000015305	Sash1	-1.62811	Sash1	-0.351598	0.351598	protein_coding	SAM and SH3 domain containing 1	Sash1	16.8686	27.4639	1786.08	2907.93
ENSMUSG00000015312	Gadd45b	-1.07393	Gadd45b	-0.0514514	0.0514514	protein_coding	growth arrest and DNA-damage-inducible 45 beta	Gadd45b	11.9177	12.7988	192.237	206.45
ENSMUSG00000015314	Slamf6	1	Slamf6	0	0	protein_coding	SLAM family member 6	Slamf6	0	0	0	0
ENSMUSG00000015316	Slamf1	1	Slamf1	0	0	protein_coding	signaling lymphocytic activation molecule family member 1	Slamf1	0	0	0	0
ENSMUSG00000015335	Zdhhc12	1.30338	Zdhhc12	0.191128	-0.191128	protein_coding	zinc finger, DHHC domain containing 12	Zdhhc12	27.2083	20.8752	393.629	302.794
ENSMUSG00000015337	Endog	1.30375	Endog	0.191335	-0.191335	protein_coding	endonuclease G	Endog	8.82644	6.77003	115.196	88.357
ENSMUSG00000015340	Cybb	1	Cybb	0	0	protein_coding	cytochrome b-245, beta polypeptide	Cybb	0	0	0	0
ENSMUSG00000015341	Golga7	1.23121	Golga7	0.150038	-0.150038	protein_coding	golgin A7	Golga7	64.6631	52.52	1569.43	1274.09
ENSMUSG00000015342	Xk	1.08165	Xk	0.0566156	-0.0566156	protein_coding	X-linked Kx blood group	Xk	0.632935	0.585158	46.7879	43.2561
ENSMUSG00000015354	Pcolce2	1.32064	Pcolce2	0.200621	-0.200621	protein_coding	procollagen C-endopeptidase enhancer 2	Pcolce2	17.9852	13.6185	417.023	371.609
ENSMUSG00000015355	Cd48	1	Cd48	0	0	protein_coding	CD48 antigen	Cd48	0	0	0	0
ENSMUSG00000015357	Clpx	1.2814	Clpx	0.178862	-0.178862	protein_coding	caseinolytic mitochondrial matrix peptidase chaperone subunit	Clpx	11.1085	8.66901	335.652	320.488
ENSMUSG00000015363	Trabd	1.19799	Trabd	0.130309	-0.130309	protein_coding	TraB domain containing	Trabd	22.5812	18.8492	629.602	562.329
ENSMUSG00000015365	Mov10l1	1	Mov10l1	0	0	protein_coding	Mov10 like RISC complex RNA helicase 1	Mov10l1	0	0	0	0
ENSMUSG00000015377	Dennd6b	1.54569	Dennd6b	0.314128	-0.314128	protein_coding	DENN domain containing 6B	Dennd6b	1.88785	1.22136	126.124	81.5967
ENSMUSG00000015396	Cd83	1	Cd83	0	0	protein_coding	CD83 antigen	Cd83	0.0345573	0.0334009	1.01713	0.983093
ENSMUSG00000015401	Tmem27	1	Tmem27	0	0	protein_coding	collectrin, amino acid transport regulator	Tmem27	0	0	0	0
ENSMUSG00000015405	Ace2	1	Ace2	0	0	protein_coding	angiotensin converting enzyme 2	Ace2	0	0.0428814	0	0.983093
ENSMUSG00000015437	Gzmb	1	Gzmb	0	0	protein_coding	granzyme B	Gzmb	0	0	0	0
ENSMUSG00000015441	Gzmf	1	Gzmf	0	0	protein_coding	granzyme F	Gzmf	0	0	0	0
ENSMUSG00000015443	Gzmn	1	Gzmn	0	0	protein_coding	granzyme N	Gzmn	0	0	0	0
ENSMUSG00000015451	C4a	-1.61729	C4a	-0.346789	0.346789	processed_transcript	complement C4A (Rodgers blood group)	C4a	1.09101	1.76448	15.2569	16.7126
ENSMUSG00000015452	Ager	1.17511	Ager	0.1164	-0.1164	protein_coding	advanced glycosylation end product-specific receptor	Ager	0.507831	0.432155	11.1884	7.86475
ENSMUSG00000015461	Atf6b	1.3793	Atf6b	0.231967	-0.231967	protein_coding	activating transcription factor 6 beta	Atf6b	57.9632	42.0237	2009.85	1215.1
ENSMUSG00000015467	Egfl8	2.03365	Egfl8	0.512036	-0.512036	protein_coding	EGF-like domain 8	Egfl8	0.37214	0.182991	7.12003	1.96619
ENSMUSG00000015468	Notch4	1.03347	Notch4	0.0237466	-0.0237466	protein_coding	notch 4	Notch4	0.160759	0.155553	4.06851	1.96619
ENSMUSG00000015474	Ppt2	-1.113	Ppt2	-0.0772251	0.0772251	protein_coding	palmitoyl-protein thioesterase 2	Ppt2	35.5964	39.6187	538.06	592.805
ENSMUSG00000015476	Prrt1	-1.93973	Prrt1	-0.477929	0.477929	protein_coding	proline-rich transmembrane protein 1	Prrt1	0.91193	1.7689	20.3426	44.2392
ENSMUSG00000015478	Rnf5	1.48162	Rnf5	0.283588	-0.283588	protein_coding	ring finger protein 5	Rnf5	22.2578	15.0226	331.664	224.838
ENSMUSG00000015484	Fam163a	1	Fam163a	0	0	protein_coding	family with sequence similarity 163, member A	Fam163a	0	0	0	0
ENSMUSG00000015488	Cacfd1	1.07722	Cacfd1	0.0536582	-0.0536582	protein_coding	calcium channel flower domain containing 1	Cacfd1	30.7937	28.5862	932.707	860.207
ENSMUSG00000015501	Hivep2	-1.68011	Hivep2	-0.374278	0.374278	protein_coding	human immunodeficiency virus type I enhancer binding protein 2	Hivep2	1.98681	3.33806	289.184	476.988
ENSMUSG00000015519	2310057J18Rik	1	2310057J18Rik	0	0	protein_coding	RIKEN cDNA 2310057J18 gene	2310057J18Rik	0	0	0	0
ENSMUSG00000015522	Arnt	-1.02535	Arnt	-0.0180596	0.0180596	protein_coding	aryl hydrocarbon receptor nuclear translocator	Arnt	33.2756	34.1192	1655.89	1744.01
ENSMUSG00000015533	Itga2	2.06924	Itga2	0.52455	-0.52455	protein_coding	integrin alpha 2	Itga2	0.401188	0.193882	24.4111	11.7971
ENSMUSG00000015536	Mocs2	1.11305	Mocs2	0.0772583	-0.0772583	protein_coding	molybdenum cofactor synthesis 2	Mocs2	32.8543	29.5174	465.845	434.527
ENSMUSG00000015542	Nat9	1.21909	Nat9	0.142904	-0.142904	protein_coding	N-acetyltransferase 9 (GCN5-related, putative)	Nat9	28.8336	23.6517	247.162	205.466
ENSMUSG00000015568	Lpl	-1.68944	Lpl	-0.378271	0.378271	protein_coding	lipoprotein lipase	Lpl	1.83389	3.09824	108.833	183.838
ENSMUSG00000015575	Atp6v0e	1.17456	Atp6v0e	0.116059	-0.116059	protein_coding	ATPase, H+ transporting, lysosomal V0 subunit E	Atp6v0e	234.591	199.727	2140.04	1819.71
ENSMUSG00000015579	Nkx2-5	1	Nkx2-5	0	0	protein_coding	NK2 homeobox 5	Nkx2-5	0	0	0	0
ENSMUSG00000015597	Zfp318	-1.63825	Zfp318	-0.356078	0.356078	protein_coding	zinc finger protein 318	Zfp318	3.06403	5.01965	185.117	357.846
ENSMUSG00000015599	Ttbk1	1	Ttbk1	0	0	protein_coding	tau tubulin kinase 1	Ttbk1	0.00993224	0.0383705	1.0179	3.93237
ENSMUSG00000015605	Srf	1.06475	Srf	0.0452597	-0.0452597	protein_coding	serum response factor	Srf	16.4432	15.4432	970.341	911.327
ENSMUSG00000015619	Gata3	1.43878	Gata3	0.262425	-0.262425	protein_coding	GATA binding protein 3	Gata3	2.17826	1.51396	62.0449	58.0025
ENSMUSG00000015627	Gata5	1	Gata5	0	0	protein_coding	GATA binding protein 5	Gata5	0	0	0	0
ENSMUSG00000015647	Lama5	-1.8947	Lama5	-0.460984	0.460984	protein_coding	laminin, alpha 5	Lama5	0.827298	1.56748	140.364	145.498
ENSMUSG00000015652	Steap1	1.02553	Steap1	0.0181843	-0.0181843	protein_coding	six transmembrane epithelial antigen of the prostate 1	Steap1	19.2137	18.7354	295.984	291.979
ENSMUSG00000015653	Steap2	-1.42246	Steap2	-0.254192	0.254192	protein_coding	six transmembrane epithelial antigen of prostate 2	Steap2	15.5493	22.1182	802.514	1053.88
ENSMUSG00000015656	Hspa8	1.14697	Hspa8	0.0989166	-0.0989166	protein_coding	heat shock protein 8	Hspa8	1985.86	1731.39	23849.6	19579.3
ENSMUSG00000015659	Serac1	-1.39489	Serac1	-0.240078	0.240078	protein_coding	serine active site containing 1	Serac1	3.64627	5.08616	176.935	226.862
ENSMUSG00000015665	Awat1	1	Awat1	0	0	protein_coding	acyl-CoA wax alcohol acyltransferase 1	Awat1	0	0	0	0
ENSMUSG00000015668	Pdzd11	1.24475	Pdzd11	0.157931	-0.157931	protein_coding	PDZ domain containing 11	Pdzd11	50.4427	40.5242	672.02	548.464
ENSMUSG00000015671	Psma2	1.22865	Psma2	0.148537	-0.148537	protein_coding	proteasome subunit alpha 2	Psma2	174.101	141.701	1957.97	1593.59
ENSMUSG00000015672	Mrpl32	-1.29332	Mrpl32	-0.18554	0.18554	protein_coding	mitochondrial ribosomal protein L32	Mrpl32	24.9049	32.21	213.597	276.249
ENSMUSG00000015697	Setdb1	-1.0983	Setdb1	-0.067638	0.067638	protein_coding	SET domain, bifurcated 1	Setdb1	12.3801	13.5971	801.497	847.426
ENSMUSG00000015702	Anxa9	1.08165	Anxa9	0.0566177	-0.0566177	protein_coding	annexin A9	Anxa9	0.935611	0.864984	23.394	21.628
ENSMUSG00000015709	Arnt2	1.0888	Arnt2	0.0613693	-0.0613693	protein_coding	aryl hydrocarbon receptor nuclear translocator 2	Arnt2	7.65424	7.02998	518.332	606.234
ENSMUSG00000015711	Prune	-1.01717	Prune	-0.0122787	0.0122787	protein_coding	prune exopolyphosphatase	Prune	14.3817	14.6286	640.791	651.791
ENSMUSG00000015714	Cers2	1.09771	Cers2	0.0672483	-0.0672483	protein_coding	ceramide synthase 2	Cers2	114.838	104.616	3152.08	2866.7
ENSMUSG00000015721	Nlrp5	1	Nlrp5	0	0	protein_coding	NLR family, pyrin domain containing 5	Nlrp5	0	0	0	0
ENSMUSG00000015733	Capza2	-1.19775	Capza2	-0.130161	0.130161	protein_coding	capping actin protein of muscle Z-line subunit alpha 2	Capza2	47.3531	56.717	1265.31	1618.17
ENSMUSG00000015745	Plekho1	1.1423	Plekho1	0.0959686	-0.0959686	protein_coding	pleckstrin homology domain containing, family O member 1	Plekho1	26.6885	23.3639	320.395	287.063
ENSMUSG00000015747	Vps45	1.3151	Vps45	0.197585	-0.197585	protein_coding	vacuolar protein sorting 45	Vps45	9.39103	7.14094	300.053	212.348
ENSMUSG00000015748	Prpf3	-1.08476	Prpf3	-0.0586859	0.0586859	protein_coding	pre-mRNA processing factor 3	Prpf3	16.7361	18.1546	425.16	419.781
ENSMUSG00000015749	Anp32e	-1.17085	Anp32e	-0.11378	0.11378	protein_coding	acidic nuclear phosphoprotein 32 family member E	Anp32e	48.0818	56.2967	907.278	1101.06
ENSMUSG00000015750	Aph1a	-1.07341	Aph1a	-0.0510974	0.0510974	protein_coding	aph1 homolog A, gamma secretase subunit	Aph1a	20.0776	21.5514	691.647	786.271
ENSMUSG00000015755	Tab2	-1.12627	Tab2	-0.0857784	0.0857784	protein_coding	TGF-beta activated kinase 1/MAP3K7 binding protein 2	Tab2	30.16	33.9684	1558.24	1752.86
ENSMUSG00000015757	Ppil4	-1.12196	Ppil4	-0.0830136	0.0830136	protein_coding	peptidylprolyl isomerase (cyclophilin)-like 4	Ppil4	3.91228	4.38944	181.049	189.737
ENSMUSG00000015759	Cnih1	1.13446	Cnih1	0.0910011	-0.0910011	protein_coding	cornichon family AMPA receptor auxiliary protein 1	Cnih1	105.02	92.5729	2103.42	1854.11
ENSMUSG00000015766	Eps8	1.01454	Eps8	0.0104148	-0.0104148	protein_coding	epidermal growth factor receptor pathway substrate 8	Eps8	6.81305	6.71539	361.081	352.93
ENSMUSG00000015776	Med22	-1.05965	Med22	-0.0417945	0.0417945	protein_coding	mediator complex subunit 22	Med22	24.9988	26.49	1007.97	1026.35
ENSMUSG00000015787	Abo	1	Abo	0	0	protein_coding	ABO, alpha 1-3-N-acetylgalactosaminyltransferase and alpha 1-3-galactosyltransferase	Abo	0	0	0	0
ENSMUSG00000015790	Surf1	1.43912	Surf1	0.262592	-0.262592	protein_coding	surfeit gene 1	Surf1	44.4634	30.8963	462.793	345.066
ENSMUSG00000015804	Med28	-1.1898	Med28	-0.12536	0.12536	protein_coding	mediator complex subunit 28	Med28	81.4325	96.8885	730.298	888.716
ENSMUSG00000015806	Qdpr	-1.01864	Qdpr	-0.0133231	0.0133231	protein_coding	quinoid dihydropteridine reductase	Qdpr	47.7487	48.6388	691.647	706.844
ENSMUSG00000015812	Gnrh1	-4.07086	Gnrh1	-1.01267	1.01267	protein_coding	gonadotropin releasing hormone 1	Gnrh1	0	0.407086	0	1.96619
ENSMUSG00000015829	Tnr	1	Tnr	0	0	protein_coding	tenascin R	Tnr	0	0	0	0
ENSMUSG00000015837	Sqstm1	-1.27244	Sqstm1	-0.173801	0.173801	protein_coding	sequestosome 1	Sqstm1	1165.16	1482.6	21293	28992.1
ENSMUSG00000015839	Nfe2l2	1.0215	Nfe2l2	0.0153431	-0.0153431	protein_coding	nuclear factor, erythroid derived 2, like 2	Nfe2l2	64.5557	63.1971	2179.71	2114.63
ENSMUSG00000015843	Rxrg	1	Rxrg	0	0	protein_coding	retinoid X receptor gamma	Rxrg	0	0	0	0
ENSMUSG00000015846	Rxra	-1.09439	Rxra	-0.0650605	0.0650605	protein_coding	retinoid X receptor alpha	Rxra	28.6188	31.32	1864.4	2203.11
ENSMUSG00000015850	Adamtsl4	-1.52814	Adamtsl4	-0.305889	0.305889	protein_coding	ADAMTS-like 4	Adamtsl4	87.2315	133.302	2326.17	3625.65
ENSMUSG00000015852	Fcrls	1	Fcrls	0	0	protein_coding	Fc receptor like 2	Fcrls	0	0	0	0
ENSMUSG00000015854	Cd5l	1	Cd5l	0	0	protein_coding	CD5 antigen-like	Cd5l	0	0	0	0
ENSMUSG00000015869	Prpsap1	1.14711	Prpsap1	0.0990018	-0.0990018	protein_coding	phosphoribosyl pyrophosphate synthetase-associated protein 1	Prpsap1	65.4986	57.0988	1263.27	1134.49
ENSMUSG00000015879	Fam184b	1	Fam184b	0	0	protein_coding	family with sequence similarity 184, member B	Fam184b	0.0304052	0.0261662	1.86022	2.26567
ENSMUSG00000015880	Ncapg	-1.15076	Ncapg	-0.101295	0.101295	protein_coding	non-SMC condensin I complex, subunit G	Ncapg	1.79952	2.07082	67.0408	101.642
ENSMUSG00000015882	Lcorl	-1.61139	Lcorl	-0.344152	0.344152	protein_coding	ligand dependent nuclear receptor corepressor-like	Lcorl	0.514518	0.829088	28.5692	59.5848
ENSMUSG00000015889	Lta4h	1.03127	Lta4h	0.0222112	-0.0222112	protein_coding	leukotriene A4 hydrolase	Lta4h	44.2979	42.9547	1252.09	1214.12
ENSMUSG00000015890	Amdhd1	1	Amdhd1	0	0	protein_coding	amidohydrolase domain containing 1	Amdhd1	0.0302268	0	1.01713	0
ENSMUSG00000015932	Dstn	1.03329	Dstn	0.0236255	-0.0236255	protein_coding	destrin	Dstn	122.186	118.249	3166.32	3064.3
ENSMUSG00000015937	H2afy	1.16373	H2afy	0.109381	-0.109381	protein_coding	macroH2A.1 histone	H2afy	72.1541	62.0022	1294.8	1114.83
ENSMUSG00000015942	Gtf2ird2	1.45612	Gtf2ird2	0.271065	-0.271065	protein_coding	GTF2I repeat domain containing 2	Gtf2ird2	6.77041	4.64962	199.357	140.582
ENSMUSG00000015943	Bola1	1.08726	Bola1	0.0603461	-0.0603461	protein_coding	bolA family member 1	Bola1	21.1442	19.4473	167.826	154.346
ENSMUSG00000015944	Gatsl2	-1.19469	Gatsl2	-0.128317	0.128317	protein_coding	cytosolic arginine sensor for mTORC1 subunit 2	Gatsl2	5.57472	6.66005	560.438	622.298
ENSMUSG00000015947	Fcgr1	1	Fcgr1	0	0	protein_coding	Fc receptor, IgG, high affinity I	Fcgr1	0	0	0	0
ENSMUSG00000015950	Ncf1	1	Ncf1	0	0	protein_coding	neutrophil cytosolic factor 1	Ncf1	0	0	0	0
ENSMUSG00000015957	Wnt11	-3.44559	Wnt11	-0.892375	0.892375	protein_coding	wingless-type MMTV integration site family, member 11	Wnt11	0.618104	2.12973	16.2741	47.1885
ENSMUSG00000015961	Adss	-1.12842	Adss	-0.087149	0.087149	protein_coding	adenylosuccinate synthase 2	Adss	24.9433	28.1464	953.049	1087.3
ENSMUSG00000015962	1700016C15Rik	1	1700016C15Rik	0	0	protein_coding	sperm microtubule inner protein 3	1700016C15Rik	0	0	0	0
ENSMUSG00000015966	Il17rb	1	Il17rb	0	0	protein_coding	interleukin 17 receptor B	Il17rb	0.0371082	0	1.01713	0
ENSMUSG00000015968	Cacna1d	1	Cacna1d	0	0	protein_coding	calcium channel, voltage-dependent, L type, alpha 1D subunit	Cacna1d	0.0157925	0.0764506	2.03075	9.83093
ENSMUSG00000015970	Chdh	1.23594	Chdh	0.152804	-0.152804	protein_coding	choline dehydrogenase	Chdh	0.123594	0.0597187	10.173	4.91547
ENSMUSG00000015971	Actr8	1.04515	Actr8	0.031857	-0.031857	protein_coding	ARP8 actin-related protein 8	Actr8	13.8766	13.2771	403.8	386.356
ENSMUSG00000015980	Lrrc27	-1.97952	Lrrc27	-0.492574	0.492574	protein_coding	leucine rich repeat containing 27	Lrrc27	6.34882	12.5676	133.244	150.413
ENSMUSG00000015981	Stk32c	1.67817	Stk32c	0.373444	-0.373444	protein_coding	serine/threonine kinase 32C	Stk32c	0.51844	0.308932	14.2398	8.84784
ENSMUSG00000015994	Fnta	1.10865	Fnta	0.0744036	-0.0744036	protein_coding	farnesyltransferase, CAAX box, alpha	Fnta	48.6643	43.895	1233.78	1112.86
ENSMUSG00000016018	Skiv2l2	-1.06143	Skiv2l2	-0.0430069	0.0430069	protein_coding	Mtr4 exosome RNA helicase	Skiv2l2	9.85441	10.4598	464.335	492.862
ENSMUSG00000016024	Lbp	-1.52481	Lbp	-0.304313	0.304313	protein_coding	lipopolysaccharide binding protein	Lbp	18.4268	28.0973	368.2	512.192
ENSMUSG00000016028	Celsr1	1	Celsr1	0	0	protein_coding	cadherin, EGF LAG seven-pass G-type receptor 1	Celsr1	0.0247268	0.0179246	4.06851	2.94928
ENSMUSG00000016087	Fli1	-1.22979	Fli1	-0.149206	0.149206	protein_coding	Friend leukemia integration 1	Fli1	1.09026	1.34079	33.5652	50.1378
ENSMUSG00000016128	Stard13	-1.37742	Stard13	-0.230983	0.230983	protein_coding	StAR related lipid transfer domain containing 13	Stard13	6.92167	9.53403	485.17	393.237
ENSMUSG00000016150	Tenm1	1	Tenm1	0	0	protein_coding	teneurin transmembrane protein 1	Tenm1	0.0413789	0.0847999	3.05139	2.94928
ENSMUSG00000016179	Camk1g	-1.50211	Camk1g	-0.293497	0.293497	protein_coding	calcium/calmodulin-dependent protein kinase I gamma	Camk1g	0.606299	0.91073	14.2398	20.645
ENSMUSG00000016181	Diexf	1.07429	Diexf	0.0516915	-0.0516915	protein_coding	UTP25 small subunit processome component	Diexf	11.479	10.6852	343.789	276.249
ENSMUSG00000016194	Hsd11b1	-1.60619	Hsd11b1	-0.341823	0.341823	protein_coding	hydroxysteroid 11-beta dehydrogenase 1	Hsd11b1	3.11965	5.01076	53.9072	89.4614
ENSMUSG00000016200	Syt14	1.78775	Syt14	0.419073	-0.419073	protein_coding	synaptotagmin XIV	Syt14	0.178775	0.025319	5.08564	2.94928
ENSMUSG00000016206	H2-M3	1.19379	H2-M3	0.127775	-0.127775	protein_coding	histocompatibility 2, M region locus 3	H2-M3	1.62833	1.364	30.5139	25.5604
ENSMUSG00000016239	Lonrf3	-1.56917	Lonrf3	-0.324999	0.324999	protein_coding	LON peptidase N-terminal domain and ring finger 3	Lonrf3	0.940812	1.47629	38.6509	50.1378
ENSMUSG00000016252	Atp5e	1.09296	Atp5e	0.0641209	-0.0641209	protein_coding	ATP synthase F1 subunit epsilon	Atp5e	363.733	332.796	1218.52	1112.86
ENSMUSG00000016253	Nelfcd	1.20028	Nelfcd	0.131686	-0.131686	protein_coding	negative elongation factor complex member C/D, Th1l	Nelfcd	21.9625	18.2978	531.958	490.563
ENSMUSG00000016255	Tubb1	1	Tubb1	0	0	protein_coding	tubulin, beta 1 class VI	Tubb1	0	0	0	0
ENSMUSG00000016256	Ctsz	-1.3885	Ctsz	-0.236762	0.236762	protein_coding	cathepsin Z	Ctsz	148.956	206.825	2798.12	3885.18
ENSMUSG00000016257	Slmo2	1.35675	Slmo2	0.220077	-0.220077	protein_coding	PRELI domain containing 3B	Slmo2	56.7284	41.812	856.422	644.909
ENSMUSG00000016262	Sertad4	1.0881	Sertad4	0.0609088	-0.0609088	protein_coding	SERTA domain containing 4	Sertad4	22.3179	20.5108	954.066	894.679
ENSMUSG00000016283	H2-M2	1	H2-M2	0	0	protein_coding	histocompatibility 2, M region locus 2	H2-M2	0	0	0	0
ENSMUSG00000016308	Ube2a	1.19094	Ube2a	0.12605	-0.12605	protein_coding	ubiquitin-conjugating enzyme E2A	Ube2a	61.2425	51.4237	601.128	501.381
ENSMUSG00000016319	Slc25a5	1.20484	Slc25a5	0.13442	-0.13442	protein_coding	solute carrier family 25 (mitochondrial carrier, adenine nucleotide translocator), member 5	Slc25a5	222.129	184.364	3486.72	2885.38
ENSMUSG00000016327	Atp1b4	1	Atp1b4	0	0	protein_coding	ATPase Na+/K+ transporting, beta 4 polypeptide	Atp1b4	0	0	0	0
ENSMUSG00000016344	Ppdpf	1.11806	Ppdpf	0.0804984	-0.0804984	protein_coding	pancreatic progenitor cell differentiation and proliferation factor	Ppdpf	39.9041	35.6905	344.807	324.421
ENSMUSG00000016346	Kcnq2	1	Kcnq2	0	0	protein_coding	potassium voltage-gated channel, subfamily Q, member 2	Kcnq2	0	0	0	0
ENSMUSG00000016349	Eef1a2	1	Eef1a2	0	0	protein_coding	eukaryotic translation elongation factor 1 alpha 2	Eef1a2	0	0	0	0
ENSMUSG00000016356	Col20a1	-1.78462	Col20a1	-0.41781	0.41781	protein_coding	collagen, type XX, alpha 1	Col20a1	0.47098	0.840522	28.4791	30.4759
ENSMUSG00000016382	Pls3	-1.4081	Pls3	-0.246873	0.246873	protein_coding	plastin 3 (T-isoform)	Pls3	15.4733	21.7879	685.545	977.195
ENSMUSG00000016386	Mpped2	2.10633	Mpped2	0.537365	-0.537365	protein_coding	metallophosphoesterase domain containing 2	Mpped2	3.89774	1.85049	95.6101	55.0532
ENSMUSG00000016409	Nkap	-1.3541	Nkap	-0.218667	0.218667	protein_coding	NFKB activating protein	Nkap	5.33504	7.22418	206.477	240.858
ENSMUSG00000016427	Ndufa1	1.03694	Ndufa1	0.0261629	-0.0261629	protein_coding	NADH:ubiquinone oxidoreductase subunit A1	Ndufa1	138.8	133.856	455.674	439.443
ENSMUSG00000016458	Wt1	1	Wt1	0	0	protein_coding	WT1 transcription factor	Wt1	0	0	0	0
ENSMUSG00000016477	E2f3	1.01254	E2f3	0.00898764	-0.00898764	protein_coding	E2F transcription factor 3	E2f3	20.7475	20.4906	649.945	584.94
ENSMUSG00000016481	Cr1l	1.1453	Cr1l	0.0978642	-0.0978642	protein_coding	complement C3b/C4b receptor 1 like	Cr1l	33.2763	29.0546	734.367	658.672
ENSMUSG00000016487	Ppfibp1	-1.55823	Ppfibp1	-0.319955	0.319955	protein_coding	PTPRF interacting protein, binding protein 1 (liprin beta 1)	Ppfibp1	33.4041	52.0513	1658.87	2342.71
ENSMUSG00000016493	Cd46	-1.51285	Cd46	-0.298633	0.298633	protein_coding	CD46 antigen, complement regulatory protein	Cd46	0.122633	0.185525	3.6336	5.5776
ENSMUSG00000016494	Cd34	-1.15934	Cd34	-0.106652	0.106652	protein_coding	CD34 antigen	Cd34	109.966	127.488	3273.98	3743.31
ENSMUSG00000016495	Plgrkt	1.12911	Plgrkt	0.0875916	-0.0875916	protein_coding	plasminogen receptor, C-terminal lysine transmembrane protein	Plgrkt	36.2928	32.1429	396.68	356.863
ENSMUSG00000016496	Cd274	-1.31173	Cd274	-0.195737	0.195737	protein_coding	CD274 antigen	Cd274	0.274543	0.360127	14.2398	18.6788
ENSMUSG00000016498	Pdcd1lg2	1	Pdcd1lg2	0	0	protein_coding	programmed cell death 1 ligand 2	Pdcd1lg2	0	0.0449327	0	0.983093
ENSMUSG00000016503	Gtf3a	1.25535	Gtf3a	0.164044	-0.164044	protein_coding	general transcription factor III A	Gtf3a	38.3765	30.5704	669.881	553.017
ENSMUSG00000016510	Mtif3	1.61835	Mtif3	0.347261	-0.347261	protein_coding	mitochondrial translational initiation factor 3	Mtif3	18.488	11.424	227.226	168.574
ENSMUSG00000016520	Lnx2	1.28169	Lnx2	0.179023	-0.179023	protein_coding	ligand of numb-protein X 2	Lnx2	4.54807	3.5485	300.053	233.976
ENSMUSG00000016524	Il19	-1.25257	Il19	-0.162446	0.162446	protein_coding	interleukin 19	Il19	0	0.125257	0	0.983093
ENSMUSG00000016526	Dyrk3	1.31653	Dyrk3	0.198371	-0.198371	protein_coding	dual-specificity tyrosine phosphorylation regulated kinase 3	Dyrk3	2.03133	1.54294	80.3531	60.9518
ENSMUSG00000016528	Mapkapk2	1.19059	Mapkapk2	0.12584	-0.12584	protein_coding	MAP kinase-activated protein kinase 2	Mapkapk2	70.2008	58.9629	2442.13	2170.67
ENSMUSG00000016529	Il10	1	Il10	0	0	protein_coding	interleukin 10	Il10	0	0	0	0
ENSMUSG00000016534	Lamp2	-1.17033	Lamp2	-0.11346	0.11346	protein_coding	lysosomal-associated membrane protein 2	Lamp2	153.593	179.755	5800.68	6995.69
ENSMUSG00000016541	Atxn10	1.05978	Atxn10	0.0418823	-0.0418823	protein_coding	ataxin 10	Atxn10	108.017	101.924	3641.32	3435.91
ENSMUSG00000016552	Foxred2	1.10116	Foxred2	0.0695111	-0.0695111	protein_coding	FAD-dependent oxidoreductase domain containing 2	Foxred2	3.35806	3.04957	211.563	183.838
ENSMUSG00000016554	Eif3d	1.13049	Eif3d	0.088475	-0.088475	protein_coding	eukaryotic translation initiation factor 3, subunit D	Eif3d	107.266	94.8844	2778.06	2457.4
ENSMUSG00000016559	H3f3b	1.17496	H3f3b	0.116306	-0.116306	protein_coding	H3.3 histone B	H3f3b	423.336	360.298	7703.73	6432.38
ENSMUSG00000016619	Nup50	1.22458	Nup50	0.146142	-0.146142	protein_coding	nucleoporin 50	Nup50	24.0982	19.6788	1658.94	1354.7
ENSMUSG00000016624	Phf21b	1	Phf21b	0	0	protein_coding	PHD finger protein 21B	Phf21b	0.0566959	0.0826989	2.03426	3.93237
ENSMUSG00000016626	Nlrp14	1	Nlrp14	0	0	protein_coding	NLR family, pyrin domain containing 14	Nlrp14	0	0	0	0
ENSMUSG00000016637	Ift27	1.01239	Ift27	0.00888342	-0.00888342	protein_coding	intraflagellar transport 27	Ift27	41.5049	40.9969	509.581	503.344
ENSMUSG00000016664	Pacsin2	-2.44661	Pacsin2	-0.645393	0.645393	protein_coding	protein kinase C and casein kinase substrate in neurons 2	Pacsin2	18.1045	44.2947	778.103	1897.37
ENSMUSG00000016756	Cmah	-1.21934	Cmah	-0.14305	0.14305	protein_coding	cytidine monophospho-N-acetylneuraminic acid hydroxylase	Cmah	0.0145842	0.121934	2.03426	10.814
ENSMUSG00000016757	Ttll12	-1.00375	Ttll12	-0.00270127	0.00270127	protein_coding	tubulin tyrosine ligase-like family, member 12	Ttll12	23.3756	23.4633	1074.09	1077.47
ENSMUSG00000016758	Bik	1.81129	Bik	0.428509	-0.428509	protein_coding	BCL2-interacting killer	Bik	0.181129	0	2.03426	0
ENSMUSG00000016763	Scube1	1.15008	Scube1	0.100866	-0.100866	protein_coding	signal peptide, CUB domain, EGF-like 1	Scube1	0.629532	0.547382	49.8393	39.3237
ENSMUSG00000016831	Tox4	1.03347	Tox4	0.0237509	-0.0237509	protein_coding	TOX high mobility group box family member 4	Tox4	25.5113	24.685	1533.21	1418.24
ENSMUSG00000016833	Mrps18c	1.63314	Mrps18c	0.353823	-0.353823	protein_coding	mitochondrial ribosomal protein S18C	Mrps18c	73.9401	45.2749	256.316	212.348
ENSMUSG00000016918	Sulf1	-2.18373	Sulf1	-0.563398	0.563398	protein_coding	sulfatase 1	Sulf1	87.072	190.142	5770.17	13394.6
ENSMUSG00000016921	Srsf6	1.11564	Srsf6	0.0789357	-0.0789357	protein_coding	serine and arginine-rich splicing factor 6	Srsf6	126.431	113.326	3958.66	3616.8
ENSMUSG00000016933	Plcg1	-1.09259	Plcg1	-0.0638783	0.0638783	protein_coding	phospholipase C, gamma 1	Plcg1	44.7872	48.9342	2535.69	2476.35
ENSMUSG00000016940	Kctd2	1.20636	Kctd2	0.13533	-0.13533	protein_coding	potassium channel tetramerisation domain containing 2	Kctd2	21.2329	17.6008	507.547	398.153
ENSMUSG00000016942	Tmprss6	-1.73501	Tmprss6	-0.397472	0.397472	protein_coding	transmembrane serine protease 6	Tmprss6	0.0224385	0.173501	1.01713	7.86475
ENSMUSG00000016946	Kctd5	1.00244	Kctd5	0.00175947	-0.00175947	protein_coding	potassium channel tetramerisation domain containing 5	Kctd5	29.1441	29.0731	924.57	988.009
ENSMUSG00000016982	Pom121l2	1	Pom121l2	0	0	protein_coding	POM121 transmembrane nucleoporin like 2	Pom121l2	0	0.0470111	0	1.96619
ENSMUSG00000016984	Etaa1	-1.59689	Etaa1	-0.337632	0.337632	protein_coding	Ewing tumor-associated antigen 1	Etaa1	0.387272	0.61843	23.394	37.3575
ENSMUSG00000016995	Matn4	1.12468	Matn4	0.0847602	-0.0847602	protein_coding	matrilin 4	Matn4	30.3468	26.9825	1018.02	913.154
ENSMUSG00000016998	Svs4	1	Svs4	0	0	protein_coding	seminal vesicle secretory protein 4	Svs4	0	0	0	0
ENSMUSG00000017000	Svs6	1	Svs6	0	0	protein_coding	seminal vesicle secretory protein 6	Svs6	0	0	0	0
ENSMUSG00000017002	Slpi	1.16969	Slpi	0.113064	-0.113064	protein_coding	secretory leukocyte peptidase inhibitor	Slpi	4.37247	3.73814	24.4111	20.645
ENSMUSG00000017003	Svs3a	1	Svs3a	0	0	protein_coding	seminal vesicle secretory protein 3A	Svs3a	0	0	0	0
ENSMUSG00000017004	Svs5	1	Svs5	0	0	protein_coding	seminal vesicle secretory protein 5	Svs5	0	0	0	0
ENSMUSG00000017007	Rbpjl	1.22865	Rbpjl	0.148539	-0.148539	protein_coding	recombination signal binding protein for immunoglobulin kappa J region-like	Rbpjl	0.476264	0.387631	32.6733	27.6667
ENSMUSG00000017009	Sdc4	1.06438	Sdc4	0.045006	-0.045006	protein_coding	syndecan 4	Sdc4	47.7655	44.8764	1545.02	1363.55
ENSMUSG00000017049	Ccdc70	1	Ccdc70	0	0	protein_coding	coiled-coil domain containing 70	Ccdc70	0	0	0	0
ENSMUSG00000017057	Il13ra1	-1.19735	Il13ra1	-0.129925	0.129925	protein_coding	interleukin 13 receptor, alpha 1	Il13ra1	5.12076	6.13136	272.59	326.387
ENSMUSG00000017064	Prl5a1	1	Prl5a1	0	0	protein_coding	prolactin family 5, subfamily a, member 1	Prl5a1	0	0	0	0
ENSMUSG00000017119	Nbr1	-1.01701	Nbr1	-0.012164	0.012164	protein_coding	NBR1, autophagy cargo receptor	Nbr1	45.1431	45.9108	2045.45	2145.11
ENSMUSG00000017132	Cyth1	2.29465	Cyth1	0.599136	-0.599136	protein_coding	cytohesin 1	Cyth1	13.3648	5.82434	246.145	246.756
ENSMUSG00000017144	Rnd3	1.03176	Rnd3	0.0225507	-0.0225507	protein_coding	Rho family GTPase 3	Rnd3	61.7934	59.8915	2427.89	2292.57
ENSMUSG00000017146	Brca1	1.01891	Brca1	0.0135165	-0.0135165	protein_coding	breast cancer 1, early onset	Brca1	2.89817	2.84437	75.2675	111.09
ENSMUSG00000017165	Gast	1	Gast	0	0	protein_coding	gastrin	Gast	0	0	0	0
ENSMUSG00000017167	Cntnap1	-1.09742	Cntnap1	-0.0670547	0.0670547	protein_coding	contactin associated protein-like 1	Cntnap1	1.85926	2.04038	116.027	104.533
ENSMUSG00000017176	Nt5c3b	1.19604	Nt5c3b	0.12913	-0.12913	protein_coding	5'-nucleotidase, cytosolic IIIB	Nt5c3b	33.63	28.1179	507.795	444.612
ENSMUSG00000017188	Coa3	1.34018	Coa3	0.211216	-0.211216	protein_coding	cytochrome C oxidase assembly factor 3	Coa3	84.4142	62.987	664.185	587.89
ENSMUSG00000017195	Zpbp2	1.22199	Zpbp2	0.144616	-0.144616	protein_coding	zona pellucida binding protein 2	Zpbp2	0.122199	0	2.03426	0
ENSMUSG00000017204	Gsdma	1	Gsdma	0	0	protein_coding	gasdermin A	Gsdma	0	0	0	0
ENSMUSG00000017210	Med24	1.27016	Med24	0.172503	-0.172503	protein_coding	mediator complex subunit 24	Med24	45.8754	36.1179	1141.22	926.074
ENSMUSG00000017211	Gsdma2	1	Gsdma2	0	0	protein_coding	gasdermin A2	Gsdma2	0	0	0	0
ENSMUSG00000017221	Psmd3	1.04336	Psmd3	0.0306182	-0.0306182	protein_coding	proteasome (prosome, macropain) 26S subunit, non-ATPase, 3	Psmd3	85.0481	81.5137	2477.72	2411.53
ENSMUSG00000017264	Exosc10	1.18128	Exosc10	0.120174	-0.120174	protein_coding	exosome component 10	Exosc10	29.705	25.1465	980.512	938.854
ENSMUSG00000017286	Glod4	-1.07986	Glod4	-0.0554208	0.0554208	protein_coding	glyoxalase domain containing 4	Glod4	51.9259	56.0726	670.888	917.179
ENSMUSG00000017288	Vps53	-1.07649	Vps53	-0.0531697	0.0531697	protein_coding	VPS53 GARP complex subunit	Vps53	33.0826	35.6132	733.349	686.199
ENSMUSG00000017291	Taok1	-2.2665	Taok1	-0.590234	0.590234	protein_coding	TAO kinase 1	Taok1	1.57596	3.57192	279.71	631.146
ENSMUSG00000017299	Dnttip1	1.00221	Dnttip1	0.00159342	-0.00159342	protein_coding	deoxynucleotidyltransferase, terminal, interacting protein 1	Dnttip1	25.47	25.4138	484.154	456.156
ENSMUSG00000017300	Tnnc2	-2.46139	Tnnc2	-0.649735	0.649735	protein_coding	troponin C2, fast	Tnnc2	0.269614	0.663624	2.03426	0.983089
ENSMUSG00000017307	Acot8	1.21506	Acot8	0.140511	-0.140511	protein_coding	acyl-CoA thioesterase 8	Acot8	13.8396	11.3901	131.2	117.222
ENSMUSG00000017309	Cd300lg	1	Cd300lg	0	0	protein_coding	CD300 molecule like family member G	Cd300lg	0	0	0	0
ENSMUSG00000017310	Spint4	1	Spint4	0	0	protein_coding	serine protease inhibitor, Kunitz type 4	Spint4	0	0	0	0
ENSMUSG00000017311	Pyy	1	Pyy	0	0	protein_coding	peptide YY	Pyy	0	0	0	0
ENSMUSG00000017314	Mpp2	1.64965	Mpp2	0.361082	-0.361082	protein_coding	membrane protein, palmitoylated 2 (MAGUK p55 subfamily member 2)	Mpp2	6.76759	4.10243	280.727	241.841
ENSMUSG00000017316	Ppy	1	Ppy	0	0	protein_coding	pancreatic polypeptide	Ppy	0	0	0	0
ENSMUSG00000017344	Vtn	1	Vtn	0	0	protein_coding	vitronectin	Vtn	0	0	0	0
ENSMUSG00000017376	Nlk	-1.22292	Nlk	-0.145168	0.145168	protein_coding	nemo like kinase	Nlk	5.54649	6.78294	330.567	281.165
ENSMUSG00000017386	Traf4	1.03706	Traf4	0.0262477	-0.0262477	protein_coding	TNF receptor associated factor 4	Traf4	47.8745	46.1638	1403.64	1368.47
ENSMUSG00000017390	Aldoc	-1.73597	Aldoc	-0.397872	0.397872	protein_coding	aldolase C, fructose-bisphosphate	Aldoc	2.00953	3.48849	32.5481	24.5773
ENSMUSG00000017400	Stac2	-1.58161	Stac2	-0.330696	0.330696	protein_coding	SH3 and cysteine rich domain 2	Stac2	1.03618	1.63883	44.7536	70.7827
ENSMUSG00000017404	Rpl19	1.16417	Rpl19	0.109649	-0.109649	protein_coding	ribosomal protein L19	Rpl19	1319.63	1133.54	10939.2	9381.66
ENSMUSG00000017405	Nek8	-1.18838	Nek8	-0.124496	0.124496	protein_coding	NIMA (never in mitosis gene a)-related expressed kinase 8	Nek8	8.53265	10.14	269.539	307.708
ENSMUSG00000017412	Cacnb4	1	Cacnb4	0	0	protein_coding	calcium channel, voltage-dependent, beta 4 subunit	Cacnb4	0.0716784	0.0894623	8.33923	10.4081
ENSMUSG00000017417	Plxdc1	-2.20616	Plxdc1	-0.570768	0.570768	protein_coding	plexin domain containing 1	Plxdc1	1.68336	3.71376	68.1476	137.633
ENSMUSG00000017418	Arl5b	-1.04137	Arl5b	-0.0292448	0.0292448	protein_coding	ADP-ribosylation factor-like 5B	Arl5b	9.61767	10.0156	487.205	506.293
ENSMUSG00000017421	Zfp207	1.06952	Zfp207	0.0484845	-0.0484845	protein_coding	zinc finger protein 207	Zfp207	70.8641	66.2576	2046.46	1926.86
ENSMUSG00000017428	Psmd11	-1.51237	Psmd11	-0.298405	0.298405	protein_coding	proteasome (prosome, macropain) 26S subunit, non-ATPase, 11	Psmd11	69.2212	104.688	1532.81	1931.78
ENSMUSG00000017446	C1qtnf1	-1.12456	C1qtnf1	-0.0846782	0.0846782	protein_coding	C1q and tumor necrosis factor related protein 1	C1qtnf1	26.2555	29.5258	856.391	893.632
ENSMUSG00000017453	Pipox	1	Pipox	0	0	protein_coding	pipecolic acid oxidase	Pipox	0	0.0360984	0	0.983093
ENSMUSG00000017466	Timp2	-1.08896	Timp2	-0.0614775	0.0614775	protein_coding	tissue inhibitor of metalloproteinase 2	Timp2	860.829	937.411	27167.5	30884.9
ENSMUSG00000017478	Zc3h18	1.07214	Zc3h18	0.0502436	-0.0502436	protein_coding	zinc finger CCCH-type containing 18	Zc3h18	26.4662	24.6855	1390.42	1310.47
ENSMUSG00000017485	Top2b	-1.33847	Top2b	-0.210293	0.210293	protein_coding	topoisomerase (DNA) II beta	Top2b	10.5238	14.0858	683.51	919.192
ENSMUSG00000017491	Rarb	-1.05058	Rarb	-0.0355955	0.0355955	protein_coding	retinoic acid receptor, beta	Rarb	0.544702	0.572255	23.394	24.5773
ENSMUSG00000017493	Igfbp4	1.17565	Igfbp4	0.116732	-0.116732	protein_coding	insulin-like growth factor binding protein 4	Igfbp4	927.132	788.609	21913	16993.7
ENSMUSG00000017499	Cdc6	-1.15193	Cdc6	-0.102027	0.102027	protein_coding	cell division cycle 6	Cdc6	2.07699	2.39255	89.5073	100.276
ENSMUSG00000017548	Suz12	-1.13715	Suz12	-0.0927107	0.0927107	protein_coding	SUZ12 polycomb repressive complex 2 subunit	Suz12	4.93813	5.61539	255.2	337.958
ENSMUSG00000017550	Atad5	-1.38252	Atad5	-0.233652	0.233652	protein_coding	ATPase family, AAA domain containing 5	Atad5	0.246733	0.341114	26.4453	29.4928
ENSMUSG00000017561	Crlf3	-1.64371	Crlf3	-0.358479	0.358479	protein_coding	cytokine receptor-like factor 3	Crlf3	10.6779	17.5514	217.665	301.81
ENSMUSG00000017588	Krt27	1	Krt27	0	0	protein_coding	keratin 27	Krt27	0	0	0	0
ENSMUSG00000017607	Tns4	1	Tns4	0	0	protein_coding	tensin 4	Tns4	0.0294593	0.0142368	2.03426	0.983093
ENSMUSG00000017615	Tnfaip1	-1.01609	Tnfaip1	-0.0115175	0.0115175	protein_coding	tumor necrosis factor, alpha-induced protein 1 (endothelial)	Tnfaip1	42.1316	42.8097	2263.11	2293.56
ENSMUSG00000017631	Abr	1.14714	Abr	0.0990222	-0.0990222	protein_coding	active BCR-related gene	Abr	25.1449	21.9196	1256.15	1218.05
ENSMUSG00000017639	Rab11fip4	2.66709	Rab11fip4	0.707633	-0.707633	protein_coding	RAB11 family interacting protein 4 (class II)	Rab11fip4	0.266709	0.065246	14.2398	6.88165
ENSMUSG00000017652	Cd40	-1.39269	Cd40	-0.238937	0.238937	protein_coding	CD40 antigen	Cd40	0.0780244	0.139269	1.01713	0.983093
ENSMUSG00000017664	Slc35c2	1.00001	Slc35c2	4.30429e-06	-4.30429e-06	protein_coding	solute carrier family 35, member C2	Slc35c2	50.2766	50.2763	1177.83	1105
ENSMUSG00000017667	Zfp334	-1.09872	Zfp334	-0.0679091	0.0679091	protein_coding	zinc finger protein 334	Zfp334	2.94117	3.23151	357.012	392.254
ENSMUSG00000017670	Elmo2	1.00156	Elmo2	0.00112396	-0.00112396	protein_coding	engulfment and cell motility 2	Elmo2	43.8042	43.736	2082.06	1860.01
ENSMUSG00000017677	Wsb1	1.15837	Wsb1	0.106046	-0.106046	protein_coding	WD repeat and SOCS box-containing 1	Wsb1	64.9838	56.0995	1678.26	1536.57
ENSMUSG00000017679	Ttpal	-1.14477	Ttpal	-0.0975308	0.0975308	protein_coding	tocopherol (alpha) transfer protein-like	Ttpal	14.7486	16.8838	828.96	951.634
ENSMUSG00000017686	Rhot1	-1.00976	Rhot1	-0.00700283	0.00700283	protein_coding	ras homolog family member T1	Rhot1	18.1338	18.3107	717.076	716.675
ENSMUSG00000017688	Hnf4g	1	Hnf4g	0	0	protein_coding	hepatocyte nuclear factor 4, gamma	Hnf4g	0	0	0	0
ENSMUSG00000017692	Rhbdl3	1.12561	Rhbdl3	0.0853557	-0.0853557	protein_coding	rhomboid like 3	Rhbdl3	0.753794	0.669674	32.5481	30.4759
ENSMUSG00000017697	Ada	1.29328	Ada	0.185516	-0.185516	protein_coding	adenosine deaminase	Ada	3.15998	2.44339	71.199	55.0532
ENSMUSG00000017707	Serinc3	-1.22741	Serinc3	-0.14781	0.14781	protein_coding	serine incorporator 3	Serinc3	79.5359	97.6234	4013.59	4845.66
ENSMUSG00000017713	Tha1	2.33843	Tha1	0.612769	-0.612769	protein_coding	threonine aldolase 1	Tha1	2.39822	1.02557	41.7023	28.5097
ENSMUSG00000017715	Pgs1	-1.03288	Pgs1	-0.0233371	0.0233371	protein_coding	phosphatidylglycerophosphate synthase 1	Pgs1	27.6816	28.5918	890.99	945.724
ENSMUSG00000017716	Birc5	1.43222	Birc5	0.259125	-0.259125	protein_coding	baculoviral IAP repeat-containing 5	Birc5	38.5931	26.9464	470.93	342.116
ENSMUSG00000017718	Afmid	-1.09441	Afmid	-0.0650741	0.0650741	protein_coding	arylformamidase	Afmid	3.16886	3.46802	85.4385	86.5122
ENSMUSG00000017720	Trp53tg5	1	Trp53tg5	0	0	protein_coding	transformation related protein 53 target 5	Trp53tg5	0	0	0	0
ENSMUSG00000017721	Pigt	1.12016	Pigt	0.0818545	-0.0818545	protein_coding	phosphatidylinositol glycan anchor biosynthesis, class T	Pigt	57.6464	51.4625	2049.51	1819.71
ENSMUSG00000017723	Wfdc2	1.58619	Wfdc2	0.332783	-0.332783	protein_coding	WAP four-disulfide core domain 2	Wfdc2	1.3571	0.855572	6.10277	4.91547
ENSMUSG00000017724	Etv4	1.06291	Etv4	0.0440088	-0.0440088	protein_coding	ets variant 4	Etv4	8.0285	7.55333	135.278	149.43
ENSMUSG00000017733	Eppin	1	Eppin	0	0	protein_coding	epididymal peptidase inhibitor	Eppin	0	0	0	0
ENSMUSG00000017734	Dbndd2	1.23726	Dbndd2	0.153576	-0.153576	protein_coding	dysbindin domain containing 2	Dbndd2	14.0725	11.3739	184.092	156.311
ENSMUSG00000017737	Mmp9	-2.49835	Mmp9	-0.660488	0.660488	protein_coding	matrix metallopeptidase 9	Mmp9	0.0676778	0.249835	3.05139	0.983093
ENSMUSG00000017740	Slc12a5	1.33882	Slc12a5	0.210481	-0.210481	protein_coding	solute carrier family 12, member 5	Slc12a5	0.133882	0.0696048	8.13703	2.94928
ENSMUSG00000017747	Ghdc	1.07752	Ghdc	0.0538591	-0.0538591	protein_coding	GH3 domain containing	Ghdc	12.4275	11.5334	374.303	345.066
ENSMUSG00000017754	Pltp	-1.44438	Pltp	-0.265226	0.265226	protein_coding	phospholipid transfer protein	Pltp	75.3111	108.778	1612.75	2064.56
ENSMUSG00000017756	Slc12a7	1.02241	Slc12a7	0.0159886	-0.0159886	protein_coding	solute carrier family 12, member 7	Slc12a7	14.8168	14.492	1107.65	1083.37
ENSMUSG00000017760	Ctsa	1.16189	Ctsa	0.108237	-0.108237	protein_coding	cathepsin A	Ctsa	313.428	269.757	7605.9	6847.01
ENSMUSG00000017764	Zswim1	1.64604	Zswim1	0.359498	-0.359498	protein_coding	zinc finger SWIM-type containing 1	Zswim1	10.9388	6.64554	352.944	252.25
ENSMUSG00000017765	Slc12a4	-1.04781	Slc12a4	-0.0336918	0.0336918	protein_coding	solute carrier family 12, member 4	Slc12a4	58.2102	60.9935	2662.64	2764.95
ENSMUSG00000017767	Spata25	-3.4536	Spata25	-0.894051	0.894051	protein_coding	spermatogenesis associated 25	Spata25	0.229871	0.793883	2.03426	4.33727
ENSMUSG00000017774	Myo1c	1.15197	Myo1c	0.102054	-0.102054	protein_coding	myosin IC	Myo1c	93.0129	80.7422	6008.18	4678.54
ENSMUSG00000017776	Crk	-1.04996	Crk	-0.0351692	0.0351692	protein_coding	v-crk avian sarcoma virus CT10 oncogene homolog	Crk	32.35	33.9663	1702.67	1752.86
ENSMUSG00000017778	Cox7c	1.29525	Cox7c	0.186614	-0.186614	protein_coding	cytochrome c oxidase subunit 7C	Cox7c	388.077	299.616	1608.08	1188.56
ENSMUSG00000017781	Pitpna	-1.04558	Pitpna	-0.0321526	0.0321526	protein_coding	phosphatidylinositol transfer protein, alpha	Pitpna	83.6901	87.5048	2244.8	2338.78
ENSMUSG00000017801	Mlx	1.15331	Mlx	0.102893	-0.102893	protein_coding	MAX-like protein X	Mlx	45.2067	39.1972	570.927	475.803
ENSMUSG00000017802	Fam134c	1.05838	Fam134c	0.0409285	-0.0409285	protein_coding	reticulophagy regulator family member 3	Fam134c	26.1751	24.7313	1173.77	1105.98
ENSMUSG00000017817	Jph2	1.42217	Jph2	0.254046	-0.254046	protein_coding	junctophilin 2	Jph2	10.7566	7.56352	654.014	459.105
ENSMUSG00000017830	Dhx58	1.15425	Dhx58	0.103479	-0.103479	protein_coding	DExH-box helicase 58	Dhx58	2.54255	2.20277	68.0973	46.1638
ENSMUSG00000017831	Rab5a	-1.01758	Rab5a	-0.0125715	0.0125715	protein_coding	RAB5A, member RAS oncogene family	Rab5a	18.2702	18.5914	597.054	607.552
ENSMUSG00000017832	Hspb9	-2.48983	Hspb9	-0.658023	0.658023	protein_coding	heat shock protein, alpha-crystallin-related, B9	Hspb9	0.149197	0.371475	1.01713	2.94928
ENSMUSG00000017837	Nkiras2	-3.08879	Nkiras2	-0.813522	0.813522	protein_coding	NFKB inhibitor interacting Ras-like protein 2	Nkiras2	10.1088	31.224	273.936	851.479
ENSMUSG00000017843	Ppp2r5c	1.17843	Ppp2r5c	0.118434	-0.118434	protein_coding	protein phosphatase 2, regulatory subunit B', gamma	Ppp2r5c	20.7965	17.6476	1243.95	1050.93
ENSMUSG00000017858	Ift52	1.10354	Ift52	0.0710724	-0.0710724	protein_coding	intraflagellar transport 52	Ift52	22.606	20.4849	570.609	576.093
ENSMUSG00000017861	Mybl2	1.01943	Mybl2	0.0138843	-0.0138843	protein_coding	myeloblastosis oncogene-like 2	Mybl2	4.47185	4.3866	122.055	120.92
ENSMUSG00000017868	Sgk2	1	Sgk2	0	0	protein_coding	serum/glucocorticoid regulated kinase 2	Sgk2	0	0.0520472	0	1.96619
ENSMUSG00000017897	Eya2	-1.10672	Eya2	-0.0731431	0.0731431	protein_coding	EYA transcriptional coactivator and phosphatase 2	Eya2	57.3836	63.5074	1118.84	1322.26
ENSMUSG00000017922	Prl3c1	1	Prl3c1	0	0	protein_coding	prolactin family 3, subfamily c, member 1	Prl3c1	0	0	0	0
ENSMUSG00000017929	B4galt5	-1.17539	B4galt5	-0.11657	0.11657	protein_coding	UDP-Gal:betaGlcNAc beta 1,4-galactosyltransferase, polypeptide 5	B4galt5	45.3721	53.3299	1408.72	1958.32
ENSMUSG00000017943	Gdap1l1	-1.00428	Gdap1l1	-0.00308289	0.00308289	protein_coding	ganglioside-induced differentiation-associated protein 1-like 1	Gdap1l1	0.467436	0.469438	10.1713	6.88165
ENSMUSG00000017950	Hnf4a	1	Hnf4a	0	0	protein_coding	hepatic nuclear factor 4, alpha	Hnf4a	0	0	0	0
ENSMUSG00000017969	Ptgis	-1.0477	Ptgis	-0.0336118	0.0336118	protein_coding	prostaglandin I2 (prostacyclin) synthase	Ptgis	40.5401	42.4738	1072.05	1160.05
ENSMUSG00000017978	Cadps2	1	Cadps2	0	0	protein_coding	Ca2+-dependent activator protein for secretion 2	Cadps2	0	0.0229133	0	0.983093
ENSMUSG00000017999	Ddx27	-1.02127	Ddx27	-0.0151831	0.0151831	protein_coding	DEAD box helicase 27	Ddx27	20.0364	20.4626	744.538	665.554
ENSMUSG00000018001	Cyth3	1.04108	Cyth3	0.0290382	-0.0290382	protein_coding	cytohesin 3	Cyth3	36.5217	35.0807	1567.39	1735.16
ENSMUSG00000018008	Cyth4	1	Cyth4	0	0	protein_coding	cytohesin 4	Cyth4	0	0	0	0
ENSMUSG00000018012	Rac3	1.39965	Rac3	0.242534	-0.242534	protein_coding	Rac family small GTPase 3	Rac3	15.4068	11.0076	127.141	88.4784
ENSMUSG00000018040	Rrp7a	1.09436	Rrp7a	0.0650423	-0.0650423	protein_coding	ribosomal RNA processing 7 homolog A	Rrp7a	97.3984	89.0005	1259.04	1129.79
ENSMUSG00000018042	Cyb5r3	-1.23704	Cyb5r3	-0.153445	0.153445	protein_coding	cytochrome b5 reductase 3	Cyb5r3	333.082	412.035	7711.87	8852.75
ENSMUSG00000018068	Ints2	1.17761	Ints2	0.117934	-0.117934	protein_coding	integrator complex subunit 2	Ints2	7.51258	6.37949	301.562	362.313
ENSMUSG00000018076	Med13l	-1.57844	Med13l	-0.32925	0.32925	protein_coding	mediator complex subunit 13-like	Med13l	7.96533	12.5728	1044.59	1554.27
ENSMUSG00000018102	Hist1h2bc	1.37746	Hist1h2bc	0.231006	-0.231006	protein_coding	H2B clustered histone 4	Hist1h2bc	113.641	82.5003	919.484	667.52
ENSMUSG00000018126	Baiap2l2	7.82538	Baiap2l2	1.48408	-1.48408	protein_coding	BAI1-associated protein 2-like 2	Baiap2l2	1.7895	0.228679	3.05139	0.983093
ENSMUSG00000018143	Mafk	-1.35898	Mafk	-0.221262	0.221262	protein_coding	v-maf musculoaponeurotic fibrosarcoma oncogene family, protein K (avian)	Mafk	12.0107	16.3223	474.999	620.317
ENSMUSG00000018160	Med1	-1.14441	Med1	-0.0972989	0.0972989	protein_coding	mediator complex subunit 1	Med1	10.6042	12.1355	843.199	871.021
ENSMUSG00000018166	Erbb3	1	Erbb3	0	0	protein_coding	erb-b2 receptor tyrosine kinase 3	Erbb3	0.0461385	0.0222973	4.06851	1.96619
ENSMUSG00000018167	Stard3	1.00434	Stard3	0.00312484	-0.00312484	protein_coding	StAR related lipid transfer domain containing 3	Stard3	15.2918	15.2257	380.406	387.339
ENSMUSG00000018168	Ikzf3	1	Ikzf3	0	0	protein_coding	IKAROS family zinc finger 3	Ikzf3	0	0	0	0
ENSMUSG00000018169	Mfng	1	Mfng	0	0	protein_coding	MFNG O-fucosylpeptide 3-beta-N-acetylglucosaminyltransferase	Mfng	0	0	0	0
ENSMUSG00000018171	Vmp1	1.31591	Vmp1	0.198033	-0.198033	protein_coding	vacuole membrane protein 1	Vmp1	143.332	108.922	2219.37	1859.03
ENSMUSG00000018189	Uchl5	-1.84376	Uchl5	-0.441324	0.441324	protein_coding	ubiquitin carboxyl-terminal esterase L5	Uchl5	4.33477	7.99226	93.5756	125.836
ENSMUSG00000018196	Glrx2	1.14984	Glrx2	0.100717	-0.100717	protein_coding	glutaredoxin 2	Glrx2	53.3209	46.3724	374.303	348.998
ENSMUSG00000018199	Trove2	-1.03895	Trove2	-0.0275643	0.0275643	protein_coding	Ro60, Y RNA binding protein	Trove2	1.18634	1.23255	130.192	156.312
ENSMUSG00000018209	Stk4	1.15857	Stk4	0.106171	-0.106171	protein_coding	serine/threonine kinase 4	Stk4	15.7871	13.6264	1153.42	967.361
ENSMUSG00000018211	Wfdc15b	1	Wfdc15b	0	0	protein_coding	WAP four-disulfide core domain 15B	Wfdc15b	0	0	0	0
ENSMUSG00000018217	Pmp22	1.11036	Pmp22	0.0755111	-0.0755111	protein_coding	peripheral myelin protein 22	Pmp22	140.661	126.681	3320.92	2989.59
ENSMUSG00000018238	Gdf9	-1.2192	Gdf9	-0.142967	0.142967	protein_coding	growth differentiation factor 9	Gdf9	0.588604	0.717626	9.15416	7.86475
ENSMUSG00000018239	Zcchc10	-1.05947	Zcchc10	-0.0416744	0.0416744	protein_coding	zinc finger, CCHC domain containing 10	Zcchc10	3.27586	3.47069	52.8907	56.0363
ENSMUSG00000018259	Prl8a2	1	Prl8a2	0	0	protein_coding	prolactin family 8, subfamily a, member 2	Prl8a2	0	0	0	0
ENSMUSG00000018263	Tbx5	1	Tbx5	0	0	protein_coding	T-box 5	Tbx5	0	0	0	0
ENSMUSG00000018286	Psmb6	1.23042	Psmb6	0.149574	-0.149574	protein_coding	proteasome (prosome, macropain) subunit, beta type 6	Psmb6	224.769	182.677	2011.88	1633.9
ENSMUSG00000018287	Spag7	1.0449	Spag7	0.0316839	-0.0316839	protein_coding	sperm associated antigen 7	Spag7	55.7356	53.3405	723.178	739.286
ENSMUSG00000018293	Pfn1	1.01631	Pfn1	0.0116674	-0.0116674	protein_coding	profilin 1	Pfn1	737.765	725.928	7632.53	7440.05
ENSMUSG00000018322	Tomm34	1.05503	Tomm34	0.0386389	-0.0386389	protein_coding	translocase of outer mitochondrial membrane 34	Tomm34	29.088	27.5709	782.174	742.238
ENSMUSG00000018326	Ywhab	-1.10026	Ywhab	-0.0689195	0.0689195	protein_coding	tyrosine 3-monooxygenase/tryptophan 5-monooxygenase activation protein, beta polypeptide	Ywhab	108.293	119.15	4481.47	5015.74
ENSMUSG00000018334	Ksr1	-1.63012	Ksr1	-0.35249	0.35249	protein_coding	kinase suppressor of ras 1	Ksr1	3.686	6.00863	289.882	435.417
ENSMUSG00000018339	Gpx3	-1.11407	Gpx3	-0.0779193	0.0779193	protein_coding	glutathione peroxidase 3	Gpx3	6.31337	7.03353	133.244	148.447
ENSMUSG00000018340	Anxa6	1.27637	Anxa6	0.176024	-0.176024	protein_coding	annexin A6	Anxa6	173.875	136.226	6004.11	4691.32
ENSMUSG00000018341	Il12rb2	1	Il12rb2	0	0	protein_coding	interleukin 12 receptor, beta 2	Il12rb2	0	0.0569639	0	2.0715
ENSMUSG00000018347	Zkscan6	-1.09753	Zkscan6	-0.0671269	0.0671269	protein_coding	zinc finger with KRAB and SCAN domains 6	Zkscan6	5.51274	6.05037	173.929	189.737
ENSMUSG00000018362	Kpna2	-1.16276	Kpna2	-0.108776	0.108776	protein_coding	karyopherin subunit alpha 2	Kpna2	39.1787	45.5554	1055.78	1017.5
ENSMUSG00000018363	Smurf2	-1.64453	Smurf2	-0.35884	0.35884	protein_coding	SMAD specific E3 ubiquitin protein ligase 2	Smurf2	18.7571	30.8467	1172.75	1820.69
ENSMUSG00000018372	Cep95	-1.13211	Cep95	-0.0895054	0.0895054	protein_coding	centrosomal protein 95	Cep95	4.4616	5.05101	125.107	116.005
ENSMUSG00000018377	Vezf1	-1.14671	Vezf1	-0.0987521	0.0987521	protein_coding	vascular endothelial zinc finger 1	Vezf1	10.2111	11.7092	672.322	767.796
ENSMUSG00000018378	Cuedc1	1.00298	Cuedc1	0.0021484	-0.0021484	protein_coding	CUE domain containing 1	Cuedc1	40.4858	40.3654	836.08	874.953
ENSMUSG00000018379	Srsf1	-1.06263	Srsf1	-0.0438212	0.0438212	protein_coding	serine and arginine-rich splicing factor 1	Srsf1	115.324	122.547	2670.98	2791.98
ENSMUSG00000018381	Abi3	1.03731	Abi3	0.0264266	-0.0264266	protein_coding	ABI family member 3	Abi3	0.126181	0.121642	3.06063	5.06419
ENSMUSG00000018387	Shroom1	1.05574	Shroom1	0.0391261	-0.0391261	protein_coding	shroom family member 1	Shroom1	1.05596	1.00021	46.7879	46.2054
ENSMUSG00000018395	Kif3a	-1.1758	Kif3a	-0.116823	0.116823	protein_coding	kinesin family member 3A	Kif3a	9.33702	10.9785	351.926	408.967
ENSMUSG00000018398	Sept8	-1.23613	Sept8	-0.152915	0.152915	protein_coding	septin 8	Sept8	51.3422	63.4656	2949.67	3600.09
ENSMUSG00000018401	Mtmr4	-1.0036	Mtmr4	-0.00258966	0.00258966	protein_coding	myotubularin related protein 4	Mtmr4	12.5122	12.5572	952.032	985.059
ENSMUSG00000018405	Mrm1	2.84129	Mrm1	0.753273	-0.753273	protein_coding	mitochondrial rRNA methyltransferase 1	Mrm1	15.458	5.44049	145.449	170.075
ENSMUSG00000018411	Mapt	12.1534	Mapt	1.80165	-1.80165	protein_coding	microtubule-associated protein tau	Mapt	1.27831	0.105181	9.15416	3.93237
ENSMUSG00000018412	Kansl1	-1.25215	Kansl1	-0.162202	0.162202	protein_coding	KAT8 regulatory NSL complex subunit 1	Kansl1	13.7904	17.2676	936.98	1017.5
ENSMUSG00000018415	Gid4	-1.14924	Gid4	-0.100339	0.100339	protein_coding	GID complex subunit 4, VID24 homolog	Gid4	8.93983	10.274	553.318	628.197
ENSMUSG00000018417	Myo1b	-1.28728	Myo1b	-0.18216	0.18216	protein_coding	myosin IB	Myo1b	7.98555	10.2796	328.532	415.848
ENSMUSG00000018425	Dhx40	-1.89226	Dhx40	-0.460054	0.460054	protein_coding	DEAH-box helicase 40	Dhx40	4.10459	7.76694	224.785	360.795
ENSMUSG00000018427	Ypel2	-1.12014	Ypel2	-0.0818363	0.0818363	protein_coding	yippee like 2	Ypel2	7.44995	8.34495	524.838	587.89
ENSMUSG00000018428	Akap1	-1.0213	Akap1	-0.0152014	0.0152014	protein_coding	A kinase anchor protein 1	Akap1	20.66	21.1	919.484	844.477
ENSMUSG00000018433	Nol11	1.00378	Nol11	0.00272377	-0.00272377	protein_coding	nucleolar protein 11	Nol11	18.0693	18.0012	556.369	513.175
ENSMUSG00000018442	Derl2	1.02588	Derl2	0.0184319	-0.0184319	protein_coding	Der1-like domain family, member 2	Derl2	46.5072	45.3339	919.416	960.06
ENSMUSG00000018446	C1qbp	1.26232	C1qbp	0.168041	-0.168041	protein_coding	complement component 1, q subcomponent binding protein	C1qbp	167.21	132.462	1901.01	1471.69
ENSMUSG00000018449	Rpain	-1.07664	Rpain	-0.0532698	0.0532698	protein_coding	RPA interacting protein	Rpain	33.4122	35.973	198.34	182.855
ENSMUSG00000018451	6330403K07Rik	-1.04708	6330403K07Rik	-0.0331881	0.0331881	lincRNA	RIKEN cDNA 6330403K07 gene	6330403K07Rik	6.23088	6.52425	122.055	127.802
ENSMUSG00000018459	Slc13a3	1	Slc13a3	0	0	protein_coding	solute carrier family 13 (sodium-dependent dicarboxylate transporter), member 3	Slc13a3	0	0	0	0
ENSMUSG00000018470	Kcnab3	1.95284	Kcnab3	0.482785	-0.482785	protein_coding	potassium voltage-gated channel, shaker-related subfamily, beta member 3	Kcnab3	0.48775	0.249765	15.2569	8.84784
ENSMUSG00000018474	Chd3	-1.18945	Chd3	-0.125148	0.125148	protein_coding	chromodomain helicase DNA binding protein 3	Chd3	62.9363	74.8597	2761.5	3286.48
ENSMUSG00000018476	Kdm6b	-1.25327	Kdm6b	-0.162846	0.162846	protein_coding	KDM1 lysine (K)-specific demethylase 6B	Kdm6b	20.9784	26.2915	1895.23	2341.66
ENSMUSG00000018479	1700125H20Rik	1	1700125H20Rik	0	0	protein_coding	CHD1 helical C-terminal domain containing 1	1700125H20Rik	0	0	0	0
ENSMUSG00000018481	Appbp2	-1.24324	Appbp2	-0.157053	0.157053	protein_coding	amyloid beta precursor protein binding protein 2	Appbp2	8.75092	10.8795	830.994	1033.13
ENSMUSG00000018486	Wnt9b	1	Wnt9b	0	0	protein_coding	wingless-type MMTV integration site family, member 9B	Wnt9b	0	0	0	0
ENSMUSG00000018500	Adora2b	1.37054	Adora2b	0.227371	-0.227371	protein_coding	adenosine A2b receptor	Adora2b	4.16439	3.03851	103.747	75.6982
ENSMUSG00000018501	Ncor1	-1.52207	Ncor1	-0.303018	0.303018	protein_coding	nuclear receptor co-repressor 1	Ncor1	36.2439	55.1658	1250.05	1825.6
ENSMUSG00000018507	Trpv2	1.36926	Trpv2	0.2267	-0.2267	protein_coding	transient receptor potential cation channel, subfamily V, member 2	Trpv2	5.32	3.8853	119.004	135.667
ENSMUSG00000018509	Cenpv	-1.4285	Cenpv	-0.257253	0.257253	protein_coding	centromere protein V	Cenpv	19.3202	27.599	156.638	139.599
ENSMUSG00000018537	Pcgf2	-1.22531	Pcgf2	-0.146575	0.146575	protein_coding	polycomb group ring finger 2	Pcgf2	20.4937	25.1112	444.485	510.225
ENSMUSG00000018541	Cwc25	1.17862	Cwc25	0.118548	-0.118548	protein_coding	CWC25 spliceosome-associated protein	Cwc25	11.478	9.73853	483.136	420.764
ENSMUSG00000018543	1700001P01Rik	1	1700001P01Rik	0	0	protein_coding	sperm microtubule associated protein 1	1700001P01Rik	0	0	0	0
ENSMUSG00000018547	Pip4k2b	1.00128	Pip4k2b	0.000919914	-0.000919914	protein_coding	phosphatidylinositol-5-phosphate 4-kinase, type II, beta	Pip4k2b	26.678	26.644	1962.04	1960.29
ENSMUSG00000018548	Trim37	1.10654	Trim37	0.0730299	-0.0730299	protein_coding	tripartite motif-containing 37	Trim37	9.50981	8.59416	574.678	596.738
ENSMUSG00000018554	Ybx2	-2.26284	Ybx2	-0.589067	0.589067	protein_coding	Y box protein 2	Ybx2	0	0.226284	0	0.983093
ENSMUSG00000018559	Ctdnep1	-1.05938	Ctdnep1	-0.0416106	0.0416106	protein_coding	CTD nuclear envelope phosphatase 1	Ctdnep1	145.889	154.552	1577.57	1543.46
ENSMUSG00000018565	Elp5	-1.14105	Elp5	-0.0951779	0.0951779	protein_coding	elongator acetyltransferase complex subunit 5	Elp5	41.6966	47.5777	580.778	716.671
ENSMUSG00000018566	Slc2a4	-1.11675	Slc2a4	-0.0796531	0.0796531	protein_coding	solute carrier family 2 (facilitated glucose transporter), member 4	Slc2a4	0.0577704	0.111675	2.03426	3.93237
ENSMUSG00000018567	Gabarap	1.01988	Gabarap	0.0141999	-0.0141999	protein_coding	gamma-aminobutyric acid receptor associated protein	Gabarap	699.8	686.159	7815.61	7604.23
ENSMUSG00000018569	Cldn7	-1.11226	Cldn7	-0.0767439	0.0767439	protein_coding	claudin 7	Cldn7	0.392766	0.436856	1.01713	1.96619
ENSMUSG00000018570	2810408A11Rik	1.28046	2810408A11Rik	0.178333	-0.178333	protein_coding	RIKEN cDNA 2810408A11 gene	2810408A11Rik	2.72736	2.12998	25.4282	45.2223
ENSMUSG00000018572	Phf23	1.0497	Phf23	0.0349873	-0.0349873	protein_coding	PHD finger protein 23	Phf23	71.3694	67.9904	1396.52	1389.11
ENSMUSG00000018574	Acadvl	1.1026	Acadvl	0.0704527	-0.0704527	protein_coding	acyl-Coenzyme A dehydrogenase, very long chain	Acadvl	43.3508	39.317	1172.93	1056.98
ENSMUSG00000018581	Dnah11	1	Dnah11	0	0	protein_coding	dynein, axonemal, heavy chain 11	Dnah11	0	0	0	0
ENSMUSG00000018583	G3bp1	1.064	G3bp1	0.0447473	-0.0447473	protein_coding	G3BP stress granule assembly factor 1	G3bp1	38.7909	36.4577	3337.2	3331.7
ENSMUSG00000018585	Atox1	1.06276	Atox1	0.0439061	-0.0439061	protein_coding	antioxidant 1 copper chaperone	Atox1	161.605	152.062	824.891	780.576
ENSMUSG00000018589	Glra2	1	Glra2	0	0	protein_coding	glycine receptor, alpha 2 subunit	Glra2	0	0	0	0
ENSMUSG00000018593	Sparc	1.04138	Sparc	0.0292463	-0.0292463	protein_coding	secreted acidic cysteine rich glycoprotein	Sparc	4580.07	4398.09	136434	129738
ENSMUSG00000018595	Glra4	1	Glra4	0	0	protein_coding	glycine receptor, alpha 4 subunit	Glra4	0.0411799	0	1.01717	0
ENSMUSG00000018599	Mief2	1.0936	Mief2	0.064544	-0.064544	protein_coding	mitochondrial elongation factor 2	Mief2	11.3517	10.3801	325.481	274.283
ENSMUSG00000018604	Tbx3	1.40339	Tbx3	0.244459	-0.244459	protein_coding	T-box 3	Tbx3	1.27722	0.910095	75.2675	61.9349
ENSMUSG00000018620	Mmp20	1	Mmp20	0	0	protein_coding	matrix metallopeptidase 20 (enamelysin)	Mmp20	0	0	0	0
ENSMUSG00000018623	Mmp7	1	Mmp7	0	0	protein_coding	matrix metallopeptidase 7	Mmp7	0	0	0	0
ENSMUSG00000018634	Crhr1	1	Crhr1	0	0	protein_coding	corticotropin releasing hormone receptor 1	Crhr1	0	0	0	0
ENSMUSG00000018648	Dusp14	-1.13426	Dusp14	-0.0908746	0.0908746	protein_coding	dual specificity phosphatase 14	Dusp14	5.71436	6.48156	96.6272	105.191
ENSMUSG00000018651	Tada2a	1.40566	Tada2a	0.245624	-0.245624	protein_coding	transcriptional adaptor 2A	Tada2a	15.7521	11.2062	326.498	300.827
ENSMUSG00000018654	Ikzf1	1	Ikzf1	0	0	protein_coding	IKAROS family zinc finger 1	Ikzf1	0	0	0	0
ENSMUSG00000018656	Tcaf3	1	Tcaf3	0	0	protein_coding	TRPM8 channel-associated factor 3	Tcaf3	0	0	0	0
ENSMUSG00000018659	Pnpo	-1.12242	Pnpo	-0.0833034	0.0833034	protein_coding	pyridoxine 5'-phosphate oxidase	Pnpo	5.61661	6.30417	152.83	166.946
ENSMUSG00000018661	Cog1	1.36431	Cog1	0.224087	-0.224087	protein_coding	component of oligomeric golgi complex 1	Cog1	28.5298	20.9115	1058.63	826.404
ENSMUSG00000018666	Cbx1	-1.1506	Cbx1	-0.101192	0.101192	protein_coding	chromobox 1	Cbx1	26.1557	30.0947	746.572	809.086
ENSMUSG00000018669	Cdk5rap3	1.13487	Cdk5rap3	0.0912616	-0.0912616	protein_coding	CDK5 regulatory subunit associated protein 3	Cdk5rap3	47.6601	41.9962	880.821	718.641
ENSMUSG00000018672	Copz2	2.17658	Copz2	0.561031	-0.561031	protein_coding	coatomer protein complex, subunit zeta 2	Copz2	170.64	78.3983	1749.46	740.269
ENSMUSG00000018677	Slc25a39	1.08178	Slc25a39	0.0567051	-0.0567051	protein_coding	solute carrier family 25, member 39	Slc25a39	181.681	167.946	2541.8	2658.28
ENSMUSG00000018678	Sp2	-1.28747	Sp2	-0.182269	0.182269	protein_coding	Sp2 transcription factor	Sp2	6.27335	8.07674	263.436	339.167
ENSMUSG00000018697	Aatf	1.21741	Aatf	0.141906	-0.141906	protein_coding	apoptosis antagonizing transcription factor	Aatf	18.7662	15.4149	439.399	371.609
ENSMUSG00000018698	Lhx1	1	Lhx1	0	0	protein_coding	LIM homeobox protein 1	Lhx1	0	0.0177887	0	0.983093
ENSMUSG00000018707	Dync1h1	-1.28091	Dync1h1	-0.178585	0.178585	protein_coding	dynein cytoplasmic 1 heavy chain 1	Dync1h1	99.5151	127.47	12058.1	15373.6
ENSMUSG00000018727	Cpsf4l	2.13925	Cpsf4l	0.548554	-0.548554	protein_coding	cleavage and polyadenylation specific factor 4-like	Cpsf4l	0.236518	0.110561	3.05139	1.96619
ENSMUSG00000018733	Pex12	-2.01858	Pex12	-0.506671	0.506671	protein_coding	peroxisomal biogenesis factor 12	Pex12	6.06436	12.2414	184.1	232.01
ENSMUSG00000018736	Ndel1	1.10846	Ndel1	0.0742776	-0.0742776	protein_coding	nudE neurodevelopment protein 1 like 1	Ndel1	91.7192	82.7448	1906.1	1800.04
ENSMUSG00000018740	Slc25a35	1.25739	Slc25a35	0.165215	-0.165215	protein_coding	solute carrier family 25, member 35	Slc25a35	6.47785	5.15183	179.843	147.453
ENSMUSG00000018750	Zbtb4	1.15958	Zbtb4	0.106801	-0.106801	protein_coding	zinc finger and BTB domain containing 4	Zbtb4	28.0784	24.2143	1807.44	1823.64
ENSMUSG00000018752	Tnfsfm13	-1.27545	Tnfsfm13	-0.175505	0.175505	protein_coding	tumor necrosis factor (ligand) superfamily, membrane-bound member 13	Tnfsfm13	3.60512	4.59816	90.1767	112.711
ENSMUSG00000018761	Mpdu1	-1.11828	Mpdu1	-0.08064	0.08064	protein_coding	mannose-P-dolichol utilization defect 1	Mpdu1	27.2779	30.5043	398.714	366.694
ENSMUSG00000018765	Fxr2	1.12104	Fxr2	0.0824179	-0.0824179	protein_coding	FMR1 autosomal homolog 2	Fxr2	87.6827	78.2156	1833.88	1705.67
ENSMUSG00000018770	Atp5g3	-1.00127	Atp5g3	-0.0009157	0.0009157	protein_coding	ATP synthase membrane subunit c locus 3	Atp5g3	326.711	327.126	2569.27	2569.81
ENSMUSG00000018774	Cd68	1.14351	Cd68	0.0967369	-0.0967369	protein_coding	CD68 antigen	Cd68	1.37073	1.1987	21.3597	18.6788
ENSMUSG00000018776	Slc35g3	1	Slc35g3	0	0	protein_coding	solute carrier family 35, member G3	Slc35g3	0.0473751	0.0457898	1.01713	0.983093
ENSMUSG00000018796	Acsl1	-1.37882	Acsl1	-0.231719	0.231719	protein_coding	acyl-CoA synthetase long-chain family member 1	Acsl1	10.1575	14.0054	538.061	640.977
[truncated: 45,721 more rows]

## Sheet: Sequencing Summary
	reference: GRCm38
	code	name	readnum	maprate(%)	zerocountgenenum
	GA79049	siRNA_control	17541910	98.58	25662
	GA79050	siRNA_S100B	16283615	98.39	26105
